# Supplementary material for: Adapting the European Concerted Action on Congenital Anomalies and Twins (EUROCAT) Guide 1.5 for Use in Post‐Authorisation Safety Studies Using US Data
Source: Pharmacoepidemiol Drug Saf. 2025 Feb 15;34(2):e70109. doi: 10.1002/pds.70109 (PMC11829207; doi:10.1002/pds.70109)
Supplement: Supplementary file 1 — Appendix A. EUROCAT_Codelist. [file PDS-34-e70109-s001.xlsx]

## Sheet: AppendixA
inputcode	inputdesc	classification	infectious	genetic	type	minorBPA	Note	NYS minor
D181	Lymphangioma, any site	MAJOR	0	0	Other anomalies / syndromes	0		.
D215	Benign neoplasm of connective and other soft tissue of pelvis	MAJOR	0	0	Other anomalies / syndromes	0		.
D821	Di George's syndrome	MAJOR	0	1	Genetic disorders	0		MAJOR
E250	Congenital adrenogenital disorders associated with enzyme deficiency	minor	0	0	Genital anomalies	0		MAJOR
H04611	Lacrimal fistula right lacrimal passage	minor	0	0	Eye anomalies	0		.
H04612	Lacrimal fistula left lacrimal passage	minor	0	0	Eye anomalies	0		.
H04613	Lacrimal fistula bilateral lacrimal passages	minor	0	0	Eye anomalies	0		.
H04619	Lacrimal fistula unspecified lacrimal passage	minor	0	0	Eye anomalies	0		.
H0469	Other changes of lacrimal passages	minor	0	0	Eye anomalies	0		.
H0520	Unspecified exophthalmos	minor	0	0	Eye anomalies	0		.
I429	Cardiomyopathy, unspecified	minor	0	0	Cardiovascular	0		.
I517	Cardiomegaly	minor	0	0	Cardiovascular	0		.
K4090	Unilateral inguinal hernia, without obstruction or gangrene, not specified as recurrent	minor	0	0	Gastro-intestinal anomalies	0		MAJOR
K4091	Unilateral inguinal hernia, without obstruction or gangrene, recurrent	minor	0	0	Gastro-intestinal anomalies	0		.
L0591	Pilonidal cyst without abscess	minor	0	0	Skeletal	0		2
L0592	Pilonidal sinus without abscess	minor	0	0	Skeletal	0		2
N4400	Torsion of testis, unspecified	minor	0	0	Genital anomalies	0		.
N4401	Extravaginal torsion of spermatic cord	minor	0	0	Genital anomalies	0		.
N4402	Intravaginal torsion of spermatic cord	minor	0	0	Genital anomalies	0		.
N4403	Torsion of appendix testis	minor	0	0	Genital anomalies	0		.
N4404	Torsion of appendix epididymis	minor	0	0	Genital anomalies	0		.
N441	Cyst of tunica albuginea testis	minor	0	0	Genital anomalies	0		.
N442	Benign cyst of testis	minor	0	0	Genital anomalies	0		.
N448	Other noninflammatory disorders of the testis	minor	0	0	Genital anomalies	0		.
N470	Adherent prepuce, newborn	minor	0	0	Genital anomalies	0		.
N471	Phimosis	minor	0	0	Genital anomalies	0		.
N472	Paraphimosis	minor	0	0	Genital anomalies	0		.
N473	Deficient foreskin	minor	0	0	Genital anomalies	0		.
N474	Benign cyst of prepuce	minor	0	0	Genital anomalies	0		.
N475	Adhesions of prepuce and glans penis	minor	0	0	Genital anomalies	0		.
N476	Balanoposthitis	minor	0	0	Genital anomalies	0		.
N477	Other inflammatory diseases of prepuce	minor	0	0	Genital anomalies	0		.
N478	Other disorders of prepuce	minor	0	0	Genital anomalies	0		.
P350	Congenital rubella syndrome	MAJOR	1	0	Other anomalies / syndromes	0		MAJOR
P351	Congenital cytomegalovirus infection	MAJOR	1	0	Other anomalies / syndromes	0		MAJOR
P354	Congenital Zika virus disease	MAJOR	1	0	Other anomalies / syndromes	0		MAJOR
P358	Other congenital viral diseases	MAJOR	1	0	Other anomalies / syndromes	0		MAJOR
P371	Congenital toxoplasmosis	MAJOR	1	0	Other anomalies / syndromes	0		MAJOR
P835	Congenital hydrocele	minor	0	0	Genital anomalies	0		.
Q000	Anencephaly	MAJOR	0	0	Nervous system anomalies	0		MAJOR
Q001	Craniorachischisis	MAJOR	0	0	Nervous system anomalies	0		MAJOR
Q002	Iniencephaly	MAJOR	0	0	Nervous system anomalies	0		MAJOR
Q010	Frontal encephalocele	MAJOR	0	0	Nervous system anomalies	0		MAJOR
Q011	Nasofrontal encephalocele	MAJOR	0	0	Nervous system anomalies	0		MAJOR
Q012	Occipital encephalocele	MAJOR	0	0	Nervous system anomalies	0		MAJOR
Q018	Encephalocele of other sites	MAJOR	0	0	Nervous system anomalies	0		MAJOR
Q019	Encephalocele, unspecified	MAJOR	0	0	Nervous system anomalies	0		MAJOR
Q02	Microcephaly	MAJOR	0	0	Nervous system anomalies	0		MAJOR
Q030	Malformations of aqueduct of Sylvius	MAJOR	0	0	Nervous system anomalies	0		MAJOR
Q031	Atresia of foramina of Magendie and Luschka	MAJOR	0	0	Nervous system anomalies	0		MAJOR
Q038	Other congenital hydrocephalus	MAJOR	0	0	Nervous system anomalies	0		MAJOR
Q039	Congenital hydrocephalus, unspecified	MAJOR	0	0	Nervous system anomalies	0		MAJOR
Q040	Congenital malformations of corpus callosum	MAJOR	0	0	Nervous system anomalies	0		MAJOR
Q041	Arhinencephaly	MAJOR	0	0	Nervous system anomalies	0		MAJOR
Q042	Holoprosencephaly	MAJOR	0	0	Nervous system anomalies	0		MAJOR
Q043	Other reduction deformities of brain	MAJOR	0	0	Nervous system anomalies	0		MAJOR
Q044	Septo-optic dysplasia of brain	MAJOR	0	0	Nervous system anomalies	0		MAJOR
Q045	Megalencephaly	MAJOR	0	0	Nervous system anomalies	0		MAJOR
Q046	Congenital cerebral cysts	MAJOR	0	0	Nervous system anomalies	1	EUROCAT classifies ICD-10-BPA Q0461 as minor	1
Q048	Other specified congenital malformations of brain	MAJOR	0	0	Nervous system anomalies	0		MAJOR
Q049	Congenital malformation of brain, unspecified	MAJOR	0	0	Nervous system anomalies	0		MAJOR
Q050	Cervical spina bifida with hydrocephalus	MAJOR	0	0	Nervous system anomalies	0		MAJOR
Q051	Thoracic spina bifida with hydrocephalus	MAJOR	0	0	Nervous system anomalies	0		MAJOR
Q052	Lumbar spina bifida with hydrocephalus	MAJOR	0	0	Nervous system anomalies	0		MAJOR
Q053	Sacral spina bifida with hydrocephalus	MAJOR	0	0	Nervous system anomalies	0		MAJOR
Q054	Unspecified spina bifida with hydrocephalus	MAJOR	0	0	Nervous system anomalies	0		MAJOR
Q055	Cervical spina bifida without hydrocephalus	MAJOR	0	0	Nervous system anomalies	0		MAJOR
Q056	Thoracic spina bifida without hydrocephalus	MAJOR	0	0	Nervous system anomalies	0		MAJOR
Q057	Lumbar spina bifida without hydrocephalus	MAJOR	0	0	Nervous system anomalies	0		MAJOR
Q058	Sacral spina bifida without hydrocephalus	MAJOR	0	0	Nervous system anomalies	0		MAJOR
Q059	Spina bifida, unspecified	MAJOR	0	0	Nervous system anomalies	0		MAJOR
Q060	Amyelia	MAJOR	0	0	Nervous system anomalies	0		MAJOR
Q061	Hypoplasia and dysplasia of spinal cord	MAJOR	0	0	Nervous system anomalies	0		MAJOR
Q062	Diastematomyelia	MAJOR	0	0	Nervous system anomalies	0		MAJOR
Q063	Other congenital cauda equina malformations	MAJOR	0	0	Nervous system anomalies	0		MAJOR
Q064	Hydromyelia	MAJOR	0	0	Nervous system anomalies	0		MAJOR
Q068	Other specified congenital malformations of spinal cord	MAJOR	0	0	Nervous system anomalies	0		1
Q069	Congenital malformation of spinal cord, unspecified	MAJOR	0	0	Nervous system anomalies	0		MAJOR
Q0700	Arnold-Chiari syndrome without spina bifida or hydrocephalus	MAJOR	0	0	Nervous system anomalies	0		MAJOR
Q0701	Arnold-Chiari syndrome with spina bifida	MAJOR	0	0	Nervous system anomalies	0		MAJOR
Q0702	Arnold-Chiari syndrome with hydrocephalus	MAJOR	0	0	Nervous system anomalies	0		MAJOR
Q0703	Arnold-Chiari syndrome with spina bifida and hydrocephalus	MAJOR	0	0	Nervous system anomalies	0		MAJOR
Q078	Other specified congenital malformations of nervous system	MAJOR	0	0	Nervous system anomalies	1	EUROCAT classifies ICD-10-BPA Q0780 and Q0782 as minor	MAJOR
Q079	Congenital malformation of nervous system, unspecified	MAJOR	0	0	Nervous system anomalies	0		MAJOR
Q100	Congenital ptosis	MAJOR	0	0	Eye anomalies	0		MAJOR
Q101	Congenital ectropion	minor	0	0	Eye anomalies	0		MAJOR
Q102	Congenital entropion	minor	0	0	Eye anomalies	0		MAJOR
Q103	Other congenital malformations of eyelid	minor	0	0	Eye anomalies	0		1
Q104	Absence and agenesis of lacrimal apparatus	MAJOR	0	0	Eye anomalies	0		2
Q105	Congenital stenosis and stricture of lacrimal duct	minor	0	0	Eye anomalies	0		2
Q106	Other congenital malformations of lacrimal apparatus	MAJOR	0	0	Eye anomalies	0		2
Q107	Congenital malformation of orbit	MAJOR	0	0	Eye anomalies	0		MAJOR
Q110	Cystic eyeball	MAJOR	0	0	Eye anomalies	0		MAJOR
Q111	Other anophthalmos	MAJOR	0	0	Eye anomalies	0		MAJOR
Q112	Microphthalmos	MAJOR	0	0	Eye anomalies	0		MAJOR
Q113	Macrophthalmos	MAJOR	0	0	Eye anomalies	0		MAJOR
Q120	Congenital cataract	MAJOR	0	0	Eye anomalies	0		MAJOR
Q121	Congenital displaced lens	MAJOR	0	0	Eye anomalies	0		MAJOR
Q122	Coloboma of lens	MAJOR	0	0	Eye anomalies	0		MAJOR
Q123	Congenital aphakia	MAJOR	0	0	Eye anomalies	0		MAJOR
Q124	Spherophakia	MAJOR	0	0	Eye anomalies	0		MAJOR
Q128	Other congenital lens malformations	MAJOR	0	0	Eye anomalies	0		MAJOR
Q129	Congenital lens malformation, unspecified	MAJOR	0	0	Eye anomalies	0		MAJOR
Q130	Coloboma of iris	MAJOR	0	0	Eye anomalies	0		MAJOR
Q131	Absence of iris	MAJOR	0	0	Eye anomalies	0		MAJOR
Q132	Other congenital malformations of iris	MAJOR	0	0	Eye anomalies	0		2
Q133	Congenital corneal opacity	MAJOR	0	0	Eye anomalies	0		MAJOR
Q134	Other congenital corneal malformations	MAJOR	0	0	Eye anomalies	0		1
Q135	Blue sclera	minor	0	0	Eye anomalies	0		2
Q1381	Rieger's anomaly	MAJOR	0	0	Eye anomalies	0		MAJOR
Q1389	Other congenital malformations of anterior segment of eye	MAJOR	0	0	Eye anomalies	0		1
Q139	Congenital malformation of anterior segment of eye, unspecified	MAJOR	0	0	Eye anomalies	0		MAJOR
Q140	Congenital malformation of vitreous humor	MAJOR	0	0	Eye anomalies	0		MAJOR
Q141	Congenital malformation of retina	MAJOR	0	0	Eye anomalies	0		MAJOR
Q142	Congenital malformation of optic disc	MAJOR	0	0	Eye anomalies	0		MAJOR
Q143	Congenital malformation of choroid	MAJOR	0	0	Eye anomalies	0		MAJOR
Q148	Other congenital malformations of posterior segment of eye	MAJOR	0	0	Eye anomalies	0		MAJOR
Q149	Congenital malformation of posterior segment of eye, unspecified	MAJOR	0	0	Eye anomalies	0		MAJOR
Q150	Congenital glaucoma	MAJOR	0	0	Eye anomalies	0		MAJOR
Q158	Other specified congenital malformations of eye	MAJOR	0	0	Eye anomalies	0		MAJOR
Q159	Congenital malformation of eye, unspecified	MAJOR	0	0	Eye anomalies	0		MAJOR
Q160	Congenital absence of (ear) auricle	MAJOR	0	0	Ear, face and neck anomalies	0		MAJOR
Q161	Congenital absence, atresia and stricture of auditory canal (external)	MAJOR	0	0	Ear, face and neck anomalies	0		1
Q162	Absence of eustachian tube	MAJOR	0	0	Ear, face and neck anomalies	0		MAJOR
Q163	Congenital malformation of ear ossicles	MAJOR	0	0	Ear, face and neck anomalies	0		MAJOR
Q164	Other congenital malformations of middle ear	MAJOR	0	0	Ear, face and neck anomalies	0		MAJOR
Q165	Congenital malformation of inner ear	MAJOR	0	0	Ear, face and neck anomalies	0		MAJOR
Q169	Congenital malformation of ear causing impairment of hearing, unspecified	MAJOR	0	0	Ear, face and neck anomalies	0		MAJOR
Q170	Accessory auricle	minor	0	0	Ear, face and neck anomalies	0		2
Q171	Macrotia	minor	0	0	Ear, face and neck anomalies	0		2
Q172	Microtia	minor	0	0	Ear, face and neck anomalies	0		MAJOR
Q173	Other misshapen ear	minor	0	0	Ear, face and neck anomalies	0		2
Q174	Misplaced ear	minor	0	0	Ear, face and neck anomalies	0		2
Q175	Prominent ear	minor	0	0	Ear, face and neck anomalies	0		2
Q178	Other specified congenital malformations of ear	MAJOR	0	0	Ear, face and neck anomalies	0		2
Q179	Congenital malformation of ear, unspecified	minor	0	0	Ear, face and neck anomalies	0		2
Q180	Sinus, fistula and cyst of branchial cleft	minor	0	0	Ear, face and neck anomalies	0		2
Q181	Preauricular sinus and cyst	minor	0	0	Ear, face and neck anomalies	0		2
Q182	Other branchial cleft malformations	minor	0	0	Ear, face and neck anomalies	0		2
Q183	Webbing of neck	MAJOR	0	0	Ear, face and neck anomalies	0		2
Q184	Macrostomia	minor	0	0	Ear, face and neck anomalies	0		MAJOR
Q185	Microstomia	minor	0	0	Ear, face and neck anomalies	0		MAJOR
Q186	Macrocheilia	minor	0	0	Ear, face and neck anomalies	0		2
Q187	Microcheilia	minor	0	0	Ear, face and neck anomalies	0		2
Q188	Other specified congenital malformations of face and neck	MAJOR	0	0	Ear, face and neck anomalies	1	EUROCAT classifies ICD-10-BPA Q1880 as minor	1
Q189	Congenital malformation of face and neck, unspecified	minor	0	0	Ear, face and neck anomalies	0		1
Q200	Common arterial trunk	MAJOR	0	0	Congenital Heart Defects	0		MAJOR
Q201	Double outlet right ventricle	MAJOR	0	0	Congenital Heart Defects	0		MAJOR
Q202	Double outlet left ventricle	MAJOR	0	0	Congenital Heart Defects	0		MAJOR
Q203	Discordant ventriculoarterial connection	MAJOR	0	0	Congenital Heart Defects	0		MAJOR
Q204	Double inlet ventricle	MAJOR	0	0	Congenital Heart Defects	0		MAJOR
Q205	Discordant atrioventricular connection	MAJOR	0	0	Congenital Heart Defects	0		MAJOR
Q206	Isomerism of atrial appendages	MAJOR	0	0	Congenital Heart Defects	0		MAJOR
Q208	Other congenital malformations of cardiac chambers and connections	MAJOR	0	0	Congenital Heart Defects	0		MAJOR
Q209	Congenital malformation of cardiac chambers and connections, unspecified	MAJOR	0	0	Congenital Heart Defects	0		MAJOR
Q210	Ventricular septal defect	MAJOR	0	0	Congenital Heart Defects	0		MAJOR
Q211	Atrial septal defect	MAJOR	0	0	Congenital Heart Defects	1	EUROCAT classifies ICD-10-BPA Q2111 as minor	MAJOR
Q2110	Atrial septal defect, unspecified	MAJOR	0	0	Congenital Heart Defects	0		MAJOR
Q2111	Secundum atrial septal defect	MAJOR	0	0	Congenital Heart Defects	0		MAJOR
Q2112	Patent foramen ovale	minor	0	0	Congenital Heart Defects	0		2
Q2113	Coronary sinus atrial septal defect	MAJOR	0	0	Congenital Heart Defects	0		MAJOR
Q2114	Superior sinus venosus atrial septal defect	MAJOR	0	0	Congenital Heart Defects	0		MAJOR
Q2115	Inferior sinus venosus atrial septal defect	MAJOR	0	0	Congenital Heart Defects	0		MAJOR
Q2116	Sinus venosus atrial septal defect, unspecified	MAJOR	0	0	Congenital Heart Defects	0		MAJOR
Q2119	Other specified atrial septal defect	MAJOR	0	0	Congenital Heart Defects	0		MAJOR
Q212	Atrioventricular septal defect	MAJOR	0	0	Congenital Heart Defects	0		MAJOR
Q2120	Atrioventricular septal defect, unspecified as to partial or complete	MAJOR	0	0	Congenital Heart Defects	0		MAJOR
Q2121	Partial atrioventricular septal defect	MAJOR	0	0	Congenital Heart Defects	0		MAJOR
Q2122	Transitional atrioventricular septal defect	MAJOR	0	0	Congenital Heart Defects	0		MAJOR
Q2123	Complete atrioventricular septal defect	MAJOR	0	0	Congenital Heart Defects	0		MAJOR
Q213	Tetralogy of Fallot	MAJOR	0	0	Congenital Heart Defects	0		MAJOR
Q214	Aortopulmonary septal defect	MAJOR	0	0	Congenital Heart Defects	0		MAJOR
Q218	Other congenital malformations of cardiac septa	MAJOR	0	0	Congenital Heart Defects	0		MAJOR
Q219	Congenital malformation of cardiac septum, unspecified	MAJOR	0	0	Congenital Heart Defects	0		MAJOR
Q220	Pulmonary valve atresia	MAJOR	0	0	Congenital Heart Defects	0		MAJOR
Q221	Congenital pulmonary valve stenosis	MAJOR	0	0	Congenital Heart Defects	0		MAJOR
Q222	Congenital pulmonary valve insufficiency	MAJOR	0	0	Congenital Heart Defects	0		MAJOR
Q223	Other congenital malformations of pulmonary valve	MAJOR	0	0	Congenital Heart Defects	0		MAJOR
Q224	Congenital tricuspid stenosis	MAJOR	0	0	Congenital Heart Defects	0		MAJOR
Q225	Ebstein's anomaly	MAJOR	0	0	Congenital Heart Defects	0		MAJOR
Q226	Hypoplastic right heart syndrome	MAJOR	0	0	Congenital Heart Defects	0		MAJOR
Q228	Other congenital malformations of tricuspid valve	MAJOR	0	0	Congenital Heart Defects	0		MAJOR
Q229	Congenital malformation of tricuspid valve, unspecified	MAJOR	0	0	Congenital Heart Defects	0		MAJOR
Q230	Congenital stenosis of aortic valve	MAJOR	0	0	Congenital Heart Defects	0		MAJOR
Q231	Congenital insufficiency of aortic valve	MAJOR	0	0	Congenital Heart Defects	0		MAJOR
Q232	Congenital mitral stenosis	MAJOR	0	0	Congenital Heart Defects	0		MAJOR
Q233	Congenital mitral insufficiency	MAJOR	0	0	Congenital Heart Defects	0		MAJOR
Q234	Hypoplastic left heart syndrome	MAJOR	0	0	Congenital Heart Defects	0		MAJOR
Q238	Other congenital malformations of aortic and mitral valves	MAJOR	0	0	Congenital Heart Defects	0		MAJOR
Q239	Congenital malformation of aortic and mitral valves, unspecified	MAJOR	0	0	Congenital Heart Defects	0		MAJOR
Q240	Dextrocardia	MAJOR	0	0	Congenital Heart Defects	0		MAJOR
Q241	Levocardia	MAJOR	0	0	Congenital Heart Defects	0		MAJOR
Q242	Cor triatriatum	MAJOR	0	0	Congenital Heart Defects	0		MAJOR
Q243	Pulmonary infundibular stenosis	MAJOR	0	0	Congenital Heart Defects	0		MAJOR
Q244	Congenital subaortic stenosis	MAJOR	0	0	Congenital Heart Defects	0		MAJOR
Q245	Malformation of coronary vessels	MAJOR	0	0	Congenital Heart Defects	0		MAJOR
Q246	Congenital heart block	minor	0	0	Congenital Heart Defects	0		MAJOR
Q248	Other specified congenital malformations of heart	MAJOR	0	0	Congenital Heart Defects	0		1
Q249	Congenital malformation of heart, unspecified	MAJOR	0	0	Congenital Heart Defects	0		MAJOR
Q250	Patent ductus arteriosus	MAJOR	0	0	Congenital Heart Defects	0	Minor if gestational age <37 weeks	MAJOR
Q251	Coarctation of aorta	MAJOR	0	0	Congenital Heart Defects	0		MAJOR
Q2521	Interruption of aortic arch	MAJOR	0	0	Congenital Heart Defects	0		MAJOR
Q2529	Other atresia of aorta	MAJOR	0	0	Congenital Heart Defects	0		MAJOR
Q253	Supravalvular aortic stenosis	MAJOR	0	0	Congenital Heart Defects	0		MAJOR
Q2540	Congenital malformation of aorta unspecified	MAJOR	0	0	Congenital Heart Defects	0		2
Q2541	Absence and aplasia of aorta	minor	0	0	Congenital Heart Defects	0		MAJOR
Q2542	Hypoplasia of aorta	MAJOR	0	0	Congenital Heart Defects	0		MAJOR
Q2543	Congenital aneurysm of aorta	MAJOR	0	0	Congenital Heart Defects	0		MAJOR
Q2544	Congenital dilation of aorta	MAJOR	0	0	Congenital Heart Defects	0		2
Q2545	Double aortic arch	MAJOR	0	0	Congenital Heart Defects	0		MAJOR
Q2546	Tortuous aortic arch	MAJOR	0	0	Congenital Heart Defects	0		2
Q2547	Right aortic arch	MAJOR	0	0	Congenital Heart Defects	0		2
Q2548	Anomalous origin of subclavian artery	MAJOR	0	0	Congenital Heart Defects	0		2
Q2549	Other congenital malformations of aorta	MAJOR	0	0	Congenital Heart Defects	0		2
Q255	Atresia of pulmonary artery	MAJOR	0	0	Congenital Heart Defects	0		MAJOR
Q256	Stenosis of pulmonary artery	MAJOR	0	0	Congenital Heart Defects	0	Minor if gestational age <37 weeks	MAJOR
Q2571	Coarctation of pulmonary artery	MAJOR	0	0	Congenital Heart Defects	0		MAJOR
Q2572	Congenital pulmonary arteriovenous malformation	MAJOR	0	0	Congenital Heart Defects	0		MAJOR
Q2579	Other congenital malformations of pulmonary artery	MAJOR	0	0	Congenital Heart Defects	0		MAJOR
Q258	Other congenital malformations of other great arteries	MAJOR	0	0	Congenital Heart Defects	0		MAJOR
Q259	Congenital malformation of great arteries, unspecified	MAJOR	0	0	Congenital Heart Defects	0		MAJOR
Q260	Congenital stenosis of vena cava	MAJOR	0	0	Congenital Heart Defects	0		MAJOR
Q261	Persistent left superior vena cava	minor	0	0	Congenital Heart Defects	0		MAJOR
Q262	Total anomalous pulmonary venous connection	MAJOR	0	0	Congenital Heart Defects	0		MAJOR
Q263	Partial anomalous pulmonary venous connection	MAJOR	0	0	Congenital Heart Defects	0		MAJOR
Q264	Anomalous pulmonary venous connection, unspecified	MAJOR	0	0	Congenital Heart Defects	0		MAJOR
Q265	Anomalous portal venous connection	MAJOR	0	0	Congenital Heart Defects	0		MAJOR
Q266	Portal vein-hepatic artery fistula	MAJOR	0	0	Congenital Heart Defects	0		MAJOR
Q268	Other congenital malformations of great veins	MAJOR	0	0	Congenital Heart Defects	0		MAJOR
Q269	Congenital malformation of great vein, unspecified	MAJOR	0	0	Congenital Heart Defects	0		MAJOR
Q270	Congenital absence and hypoplasia of umbilical artery	minor	0	0	Cardiovascular	0		2
Q271	Congenital renal artery stenosis	MAJOR	0	0	Cardiovascular	0		MAJOR
Q272	Other congenital malformations of renal artery	MAJOR	0	0	Cardiovascular	0		MAJOR
Q2730	Arteriovenous malformation, site unspecified	MAJOR	0	0	Cardiovascular	0		MAJOR
Q2731	Arteriovenous malformation of vessel of upper limb	MAJOR	0	0	Cardiovascular	0		MAJOR
Q2732	Arteriovenous malformation of vessel of lower limb	MAJOR	0	0	Cardiovascular	0		MAJOR
Q2733	Arteriovenous malformation of digestive system vessel	MAJOR	0	0	Cardiovascular	0		MAJOR
Q2734	Arteriovenous malformation of renal vessel	MAJOR	0	0	Cardiovascular	0		MAJOR
Q2739	Arteriovenous malformation, other site	MAJOR	0	0	Cardiovascular	0		MAJOR
Q274	Congenital phlebectasia	MAJOR	0	0	Cardiovascular	0		MAJOR
Q278	Other specified congenital malformations of peripheral vascular system	MAJOR	0	0	Cardiovascular	0		MAJOR
Q279	Congenital malformation of peripheral vascular system, unspecified	MAJOR	0	0	Cardiovascular	0		MAJOR
Q280	Arteriovenous malformation of precerebral vessels	MAJOR	0	0	Cardiovascular	0		MAJOR
Q281	Other malformations of precerebral vessels	MAJOR	0	0	Cardiovascular	0		MAJOR
Q282	Arteriovenous malformation of cerebral vessels	MAJOR	0	0	Cardiovascular	0		MAJOR
Q283	Other malformations of cerebral vessels	MAJOR	0	0	Cardiovascular	0		MAJOR
Q288	Other specified congenital malformations of circulatory system	MAJOR	0	0	Cardiovascular	0		MAJOR
Q289	Congenital malformation of circulatory system, unspecified	MAJOR	0	0	Cardiovascular	0		MAJOR
Q300	Choanal atresia	MAJOR	0	0	Respiratory anomalies	0		MAJOR
Q301	Agenesis and underdevelopment of nose	MAJOR	0	0	Respiratory anomalies	0		MAJOR
Q302	Fissured, notched and cleft nose	MAJOR	0	0	Respiratory anomalies	0		MAJOR
Q303	Congenital perforated nasal septum	MAJOR	0	0	Respiratory anomalies	0		2
Q308	Other congenital malformations of nose	MAJOR	0	0	Respiratory anomalies	0		2
Q309	Congenital malformation of nose, unspecified	MAJOR	0	0	Respiratory anomalies	0		2
Q310	Web of larynx	MAJOR	0	0	Respiratory anomalies	0		MAJOR
Q311	Congenital subglottic stenosis	MAJOR	0	0	Respiratory anomalies	0		MAJOR
Q312	Laryngeal hypoplasia	MAJOR	0	0	Respiratory anomalies	0		MAJOR
Q313	Laryngocele	MAJOR	0	0	Respiratory anomalies	0		2
Q315	Congenital laryngomalacia	minor	0	0	Respiratory anomalies	0		2
Q318	Other congenital malformations of larynx	MAJOR	0	0	Respiratory anomalies	0		MAJOR
Q319	Congenital malformation of larynx, unspecified	MAJOR	0	0	Respiratory anomalies	0		MAJOR
Q320	Congenital tracheomalacia	minor	0	0	Respiratory anomalies	0		2
Q321	Other congenital malformations of trachea	MAJOR	0	0	Respiratory anomalies	0		MAJOR
Q322	Congenital bronchomalacia	minor	0	0	Respiratory anomalies	0		MAJOR
Q323	Congenital stenosis of bronchus	MAJOR	0	0	Respiratory anomalies	0		MAJOR
Q324	Other congenital malformations of bronchus	MAJOR	0	0	Respiratory anomalies	0		MAJOR
Q330	Congenital cystic lung	MAJOR	0	0	Respiratory anomalies	1	EUROCAT classifies ICD-10-BPA Q3300 as minor	MAJOR
Q331	Accessory lobe of lung	minor	0	0	Respiratory anomalies	0		MAJOR
Q332	Sequestration of lung	MAJOR	0	0	Respiratory anomalies	0		MAJOR
Q333	Agenesis of lung	MAJOR	0	0	Respiratory anomalies	0		MAJOR
Q334	Congenital bronchiectasis	MAJOR	0	0	Respiratory anomalies	0		MAJOR
Q335	Ectopic tissue in lung	MAJOR	0	0	Respiratory anomalies	0		MAJOR
Q336	Congenital hypoplasia and dysplasia of lung	.	0	0	Respiratory anomalies	0	EUROCAT excludes lung hypoplasia Q336	MAJOR
Q338	Other congenital malformations of lung	MAJOR	0	0	Respiratory anomalies	0		MAJOR
Q339	Congenital malformation of lung, unspecified	MAJOR	0	0	Respiratory anomalies	0		MAJOR
Q340	Anomaly of pleura	MAJOR	0	0	Respiratory anomalies	0		MAJOR
Q341	Congenital cyst of mediastinum	MAJOR	0	0	Respiratory anomalies	0		MAJOR
Q348	Other specified congenital malformations of respiratory system	MAJOR	0	0	Respiratory anomalies	0		MAJOR
Q349	Congenital malformation of respiratory system, unspecified	MAJOR	0	0	Respiratory anomalies	0		MAJOR
Q351	Cleft hard palate	MAJOR	0	0	Oro-facial clefts	0		MAJOR
Q353	Cleft soft palate	MAJOR	0	0	Oro-facial clefts	0		MAJOR
Q355	Cleft hard palate with cleft soft palate	MAJOR	0	0	Oro-facial clefts	0		MAJOR
Q357	Cleft uvula	minor	0	0	Oro-facial clefts	0		2
Q359	Cleft palate, unspecified	MAJOR	0	0	Oro-facial clefts	0		MAJOR
Q360	Cleft lip, bilateral	MAJOR	0	0	Oro-facial clefts	0		MAJOR
Q361	Cleft lip, median	MAJOR	0	0	Oro-facial clefts	0		MAJOR
Q369	Cleft lip, unilateral	MAJOR	0	0	Oro-facial clefts	0		MAJOR
Q370	Cleft hard palate with bilateral cleft lip	MAJOR	0	0	Oro-facial clefts	0		MAJOR
Q371	Cleft hard palate with unilateral cleft lip	MAJOR	0	0	Oro-facial clefts	0		MAJOR
Q372	Cleft soft palate with bilateral cleft lip	MAJOR	0	0	Oro-facial clefts	0		MAJOR
Q373	Cleft soft palate with unilateral cleft lip	MAJOR	0	0	Oro-facial clefts	0		MAJOR
Q374	Cleft hard and soft palate with bilateral cleft lip	MAJOR	0	0	Oro-facial clefts	0		MAJOR
Q375	Cleft hard and soft palate with unilateral cleft lip	MAJOR	0	0	Oro-facial clefts	0		MAJOR
Q378	Unspecified cleft palate with bilateral cleft lip	MAJOR	0	0	Oro-facial clefts	0		MAJOR
Q379	Unspecified cleft palate with unilateral cleft lip	MAJOR	0	0	Oro-facial clefts	0		MAJOR
Q380	Congenital malformations of lips, not elsewhere classified	MAJOR	0	0	Gastro-intestinal anomalies	0		1
Q381	Ankyloglossia	minor	0	0	Gastro-intestinal anomalies	0		2
Q382	Macroglossia	minor	0	0	Gastro-intestinal anomalies	0		2
Q383	Other congenital malformations of tongue	MAJOR	0	0	Gastro-intestinal anomalies	0		1
Q384	Congenital malformations of salivary glands and ducts	MAJOR	0	0	Gastro-intestinal anomalies	0		MAJOR
Q385	Congenital malformations of palate, not elsewhere classified	MAJOR	0	0	Gastro-intestinal anomalies	1	EUROCAT classifies ICD-10-BPA Q3850 as minor	1
Q386	Other congenital malformations of mouth	MAJOR	0	0	Gastro-intestinal anomalies	0		2
Q387	Congenital pharyngeal pouch	MAJOR	0	0	Gastro-intestinal anomalies	0		MAJOR
Q388	Other congenital malformations of pharynx	MAJOR	0	0	Gastro-intestinal anomalies	0		MAJOR
Q390	Atresia of esophagus without fistula	MAJOR	0	0	Gastro-intestinal anomalies	0		MAJOR
Q391	Atresia of esophagus with tracheo-esophageal fistula	MAJOR	0	0	Gastro-intestinal anomalies	0		MAJOR
Q392	Congenital tracheo-esophageal fistula without atresia	MAJOR	0	0	Gastro-intestinal anomalies	0		MAJOR
Q393	Congenital stenosis and stricture of esophagus	MAJOR	0	0	Gastro-intestinal anomalies	0		MAJOR
Q394	Esophageal web	MAJOR	0	0	Gastro-intestinal anomalies	0		MAJOR
Q395	Congenital dilatation of esophagus	MAJOR	0	0	Gastro-intestinal anomalies	0		MAJOR
Q396	Congenital diverticulum of esophagus	MAJOR	0	0	Gastro-intestinal anomalies	0		MAJOR
Q398	Other congenital malformations of esophagus	MAJOR	0	0	Gastro-intestinal anomalies	0		MAJOR
Q399	Congenital malformation of esophagus, unspecified	MAJOR	0	0	Gastro-intestinal anomalies	0		MAJOR
Q400	Congenital hypertrophic pyloric stenosis	minor	0	0	Gastro-intestinal anomalies	0		MAJOR
Q401	Congenital hiatus hernia	minor	0	0	Gastro-intestinal anomalies	0		MAJOR
Q402	Other specified congenital malformations of stomach	MAJOR	0	0	Gastro-intestinal anomalies	1	EUROCAT classifies ICD-10-BPA Q4021 as minor	MAJOR
Q403	Congenital malformation of stomach, unspecified	MAJOR	0	0	Gastro-intestinal anomalies	0		MAJOR
Q408	Other specified congenital malformations of upper alimentary tract	MAJOR	0	0	Gastro-intestinal anomalies	0		MAJOR
Q409	Congenital malformation of upper alimentary tract, unspecified	MAJOR	0	0	Gastro-intestinal anomalies	0		MAJOR
Q410	Congenital absence, atresia and stenosis of duodenum	MAJOR	0	0	Gastro-intestinal anomalies	0		MAJOR
Q411	Congenital absence, atresia and stenosis of jejunum	MAJOR	0	0	Gastro-intestinal anomalies	0		MAJOR
Q412	Congenital absence, atresia and stenosis of ileum	MAJOR	0	0	Gastro-intestinal anomalies	0		MAJOR
Q418	Congenital absence, atresia and stenosis of other specified parts of small intestine	MAJOR	0	0	Gastro-intestinal anomalies	0		MAJOR
Q419	Congenital absence, atresia and stenosis of small intestine, part unspecified	MAJOR	0	0	Gastro-intestinal anomalies	0		MAJOR
Q420	Congenital absence, atresia and stenosis of rectum with fistula	MAJOR	0	0	Gastro-intestinal anomalies	0		MAJOR
Q421	Congenital absence, atresia and stenosis of rectum without fistula	MAJOR	0	0	Gastro-intestinal anomalies	0		MAJOR
Q422	Congenital absence, atresia and stenosis of anus with fistula	MAJOR	0	0	Gastro-intestinal anomalies	0		MAJOR
Q423	Congenital absence, atresia and stenosis of anus without fistula	MAJOR	0	0	Gastro-intestinal anomalies	0		MAJOR
Q428	Congenital absence, atresia and stenosis of other parts of large intestine	MAJOR	0	0	Gastro-intestinal anomalies	0		MAJOR
Q429	Congenital absence, atresia and stenosis of large intestine, part unspecified	MAJOR	0	0	Gastro-intestinal anomalies	0		MAJOR
Q430	Meckel's diverticulum (displaced) (hypertrophic)	minor	0	0	Gastro-intestinal anomalies	0		2
Q431	Hirschsprung's disease	MAJOR	0	0	Gastro-intestinal anomalies	0		MAJOR
Q432	Other congenital functional disorders of colon	MAJOR	0	0	Gastro-intestinal anomalies	1	EUROCAT classifies ICD-10-BPA Q4320 as minor	MAJOR
Q433	Congenital malformations of intestinal fixation	MAJOR	0	0	Gastro-intestinal anomalies	0		MAJOR
Q434	Duplication of intestine	MAJOR	0	0	Gastro-intestinal anomalies	0		MAJOR
Q435	Ectopic anus	MAJOR	0	0	Gastro-intestinal anomalies	0		MAJOR
Q436	Congenital fistula of rectum and anus	MAJOR	0	0	Gastro-intestinal anomalies	0		MAJOR
Q437	Persistent cloaca	MAJOR	0	0	Gastro-intestinal anomalies	0		MAJOR
Q438	Other specified congenital malformations of intestine	MAJOR	0	0	Gastro-intestinal anomalies	1	EUROCAT classifies ICD-10-BPA Q4381, Q4382 as minor	MAJOR
Q439	Congenital malformation of intestine, unspecified	MAJOR	0	0	Gastro-intestinal anomalies	0		MAJOR
Q440	Agenesis, aplasia and hypoplasia of gallbladder	MAJOR	0	0	Gastro-intestinal anomalies	0		MAJOR
Q441	Other congenital malformations of gallbladder	MAJOR	0	0	Gastro-intestinal anomalies	0		MAJOR
Q442	Atresia of bile ducts	MAJOR	0	0	Gastro-intestinal anomalies	0		MAJOR
Q443	Congenital stenosis and stricture of bile ducts	MAJOR	0	0	Gastro-intestinal anomalies	0		MAJOR
Q444	Choledochal cyst	minor	0	0	Gastro-intestinal anomalies	0		MAJOR
Q445	Other congenital malformations of bile ducts	MAJOR	0	0	Gastro-intestinal anomalies	0		MAJOR
Q446	Cystic disease of liver	MAJOR	0	0	Gastro-intestinal anomalies	0		MAJOR
Q447	Other congenital malformations of liver	MAJOR	0	0	Gastro-intestinal anomalies	0		MAJOR
Q4470	Other congenital malformation of liver, unspecified	MAJOR	0	0	Gastro-intestinal anomalies	0		MAJOR
Q4471	Alagille syndrome	MAJOR	0	1	Genetic disorders	0		MAJOR
Q4479	Other congenital malformations of liver	MAJOR	0	0	Gastro-intestinal anomalies	0		1
Q450	Agenesis, aplasia and hypoplasia of pancreas	MAJOR	0	0	Gastro-intestinal anomalies	0		MAJOR
Q451	Annular pancreas	MAJOR	0	0	Gastro-intestinal anomalies	0		MAJOR
Q452	Congenital pancreatic cyst	MAJOR	0	0	Gastro-intestinal anomalies	0		MAJOR
Q453	Other congenital malformations of pancreas and pancreatic duct	MAJOR	0	0	Gastro-intestinal anomalies	0		MAJOR
Q458	Other specified congenital malformations of digestive system	MAJOR	0	0	Gastro-intestinal anomalies	1	EUROCAT classifies ICD-10-BPA Q4583 as minor	MAJOR
Q459	Congenital malformation of digestive system, unspecified	MAJOR	0	0	Gastro-intestinal anomalies	0		MAJOR
Q5001	Congenital absence of ovary, unilateral	MAJOR	0	0	Genital anomalies	0		MAJOR
Q5002	Congenital absence of ovary, bilateral	MAJOR	0	0	Genital anomalies	0		MAJOR
Q501	Developmental ovarian cyst	minor	0	0	Genital anomalies	0		MAJOR
Q502	Congenital torsion of ovary	minor	0	0	Genital anomalies	0		MAJOR
Q5031	Accessory ovary	MAJOR	0	0	Genital anomalies	0		MAJOR
Q5032	Ovarian streak	MAJOR	0	0	Genital anomalies	0		MAJOR
Q5039	Other congenital malformation of ovary	MAJOR	0	0	Genital anomalies	0		MAJOR
Q504	Embryonic cyst of fallopian tube	MAJOR	0	0	Genital anomalies	0		MAJOR
Q505	Embryonic cyst of broad ligament	minor	0	0	Genital anomalies	0		MAJOR
Q506	Other congenital malformations of fallopian tube and broad ligament	MAJOR	0	0	Genital anomalies	0		MAJOR
Q510	Agenesis and aplasia of uterus	MAJOR	0	0	Genital anomalies	0		MAJOR
Q5110	Doubling of uterus with doubling of cervix and vagina without obstruction	MAJOR	0	0	Genital anomalies	0		MAJOR
Q5111	Doubling of uterus with doubling of cervix and vagina with obstruction	MAJOR	0	0	Genital anomalies	0		MAJOR
Q5121	Complete doubling of uterus	MAJOR	0	0	Genital anomalies	0		MAJOR
Q5122	Partial doubling of uterus	MAJOR	0	0	Genital anomalies	0		MAJOR
Q5128	Other and unspecified doubling of uterus	MAJOR	0	0	Genital anomalies	0		MAJOR
Q513	Bicornate uterus	MAJOR	0	0	Genital anomalies	0		MAJOR
Q514	Unicornate uterus	MAJOR	0	0	Genital anomalies	0		MAJOR
Q515	Agenesis and aplasia of cervix	MAJOR	0	0	Genital anomalies	0		MAJOR
Q516	Embryonic cyst of cervix	MAJOR	0	0	Genital anomalies	0		2
Q517	Congenital fistulae between uterus and digestive and urinary tracts	MAJOR	0	0	Genital anomalies	0		MAJOR
Q51810	Arcuate uterus	MAJOR	0	0	Genital anomalies	0		MAJOR
Q51811	Hypoplasia of uterus	MAJOR	0	0	Genital anomalies	0		MAJOR
Q51818	Other congenital malformations of uterus	MAJOR	0	0	Genital anomalies	0		MAJOR
Q51820	Cervical duplication	MAJOR	0	0	Genital anomalies	0		MAJOR
Q51821	Hypoplasia of cervix	MAJOR	0	0	Genital anomalies	0		MAJOR
Q51828	Other congenital malformations of cervix	MAJOR	0	0	Genital anomalies	0		MAJOR
Q519	Congenital malformation of uterus and cervix, unspecified	MAJOR	0	0	Genital anomalies	0		MAJOR
Q520	Congenital absence of vagina	MAJOR	0	0	Genital anomalies	0		MAJOR
Q5210	Doubling of vagina, unspecified	MAJOR	0	0	Genital anomalies	0		MAJOR
Q5211	Transverse vaginal septum	MAJOR	0	0	Genital anomalies	0		MAJOR
Q52120	Longitudinal vaginal septum, nonobstructing	MAJOR	0	0	Genital anomalies	0		MAJOR
Q52121	Longitudinal vaginal septum, obstructing, right side	MAJOR	0	0	Genital anomalies	0		MAJOR
Q52122	Longitudinal vaginal septum, obstructing, left side	MAJOR	0	0	Genital anomalies	0		MAJOR
Q52123	Longitudinal vaginal septum, microperforate, right side	MAJOR	0	0	Genital anomalies	0		MAJOR
Q52124	Longitudinal vaginal septum, microperforate, left side	MAJOR	0	0	Genital anomalies	0		MAJOR
Q52129	Other and unspecified longitudinal vaginal septum	MAJOR	0	0	Genital anomalies	0		MAJOR
Q522	Congenital rectovaginal fistula	MAJOR	0	0	Genital anomalies	0		MAJOR
Q523	Imperforate hymen	minor	0	0	Genital anomalies	0		2
Q524	Other congenital malformations of vagina	MAJOR	0	0	Genital anomalies	0		1
Q525	Fusion of labia	minor	0	0	Genital anomalies	0		1
Q526	Congenital malformation of clitoris	MAJOR	0	0	Genital anomalies	0		1
Q5270	Unspecified congenital malformations of vulva	minor	0	0	Genital anomalies	0		MAJOR
Q5271	Congenital absence of vulva	minor	0	0	Genital anomalies	0		MAJOR
Q5279	Other congenital malformations of vulva	minor	0	0	Genital anomalies	0		1
Q528	Other specified congenital malformations of female genitalia	MAJOR	0	0	Genital anomalies	0		1
Q529	Congenital malformation of female genitalia, unspecified	MAJOR	0	0	Genital anomalies	0		MAJOR
Q5300	Ectopic testis, unspecified	minor	0	0	Genital anomalies	0		MAJOR
Q5301	Ectopic testis, unilateral	minor	0	0	Genital anomalies	0		MAJOR
Q5302	Ectopic testes, bilateral	minor	0	0	Genital anomalies	0		MAJOR
Q5310	Unspecified undescended testicle, unilateral	minor	0	0	Genital anomalies	0		MAJOR
Q53111	Unilateral intraabdominal testis	minor	0	0	Genital anomalies	0		MAJOR
Q53112	Unilateral inguinal testis	minor	0	0	Genital anomalies	0		MAJOR
Q5312	Ectopic perineal testis, unilateral	minor	0	0	Genital anomalies	0		MAJOR
Q5313	Unilateral high scrotal testis	minor	0	0	Genital anomalies	0		2
Q5320	Undescended testicle, unspecified, bilateral	minor	0	0	Genital anomalies	0		MAJOR
Q53211	Bilateral intraabdominal testes	minor	0	0	Genital anomalies	0		MAJOR
Q53212	Bilateral inguinal testes	minor	0	0	Genital anomalies	0		MAJOR
Q5322	Ectopic perineal testis, bilateral	minor	0	0	Genital anomalies	0		MAJOR
Q5323	Bilateral high scrotal testes	minor	0	0	Genital anomalies	0		2
Q539	Undescended testicle, unspecified	minor	0	0	Genital anomalies	0		MAJOR
Q540	Hypospadias, balanic	MAJOR	0	0	Genital anomalies	0		MAJOR
Q541	Hypospadias, penile	MAJOR	0	0	Genital anomalies	0		MAJOR
Q542	Hypospadias, penoscrotal	MAJOR	0	0	Genital anomalies	0		MAJOR
Q543	Hypospadias, perineal	MAJOR	0	0	Genital anomalies	0		MAJOR
Q544	Congenital chordee	minor	0	0	Genital anomalies	0		1
Q548	Other hypospadias	MAJOR	0	0	Genital anomalies	0		MAJOR
Q549	Hypospadias, unspecified	MAJOR	0	0	Genital anomalies	0		MAJOR
Q550	Absence and aplasia of testis	MAJOR	0	0	Genital anomalies	0		MAJOR
Q551	Hypoplasia of testis and scrotum	MAJOR	0	0	Genital anomalies	0		MAJOR
Q5520	Unspecified congenital malformations of testis and scrotum	MAJOR	0	0	Genital anomalies	0		MAJOR
Q5521	Polyorchism	MAJOR	0	0	Genital anomalies	0		MAJOR
Q5522	Retractile testis	minor	0	0	Genital anomalies	0		2
Q5523	Scrotal transposition	MAJOR	0	0	Genital anomalies	0		MAJOR
Q5529	Other congenital malformations of testis and scrotum	MAJOR	0	0	Genital anomalies	0		MAJOR
Q553	Atresia of vas deferens	MAJOR	0	0	Genital anomalies	0		MAJOR
Q554	Other congenital malformations of vas deferens, epididymis, seminal vesicles and prostate	MAJOR	0	0	Genital anomalies	0		MAJOR
Q555	Congenital absence and aplasia of penis	MAJOR	0	0	Genital anomalies	0		MAJOR
Q5561	Curvature of penis (lateral)	minor	0	0	Genital anomalies	0		MAJOR
Q5562	Hypoplasia of penis	minor	0	0	Genital anomalies	0		MAJOR
Q5563	Congenital torsion of penis	MAJOR	0	0	Genital anomalies	0		2
Q5564	Hidden penis	minor	0	0	Genital anomalies	0		2
Q5569	Other congenital malformation of penis	MAJOR	0	0	Genital anomalies	0		MAJOR
Q557	Congenital vasocutaneous fistula	MAJOR	0	0	Genital anomalies	0		MAJOR
Q558	Other specified congenital malformations of male genital organs	MAJOR	0	0	Genital anomalies	0		MAJOR
Q559	Congenital malformation of male genital organ, unspecified	MAJOR	0	0	Genital anomalies	0		MAJOR
Q560	Hermaphroditism, not elsewhere classified	MAJOR	0	0	Genital anomalies	0		MAJOR
Q561	Male pseudohermaphroditism, not elsewhere classified	MAJOR	0	0	Genital anomalies	0		MAJOR
Q562	Female pseudohermaphroditism, not elsewhere classified	MAJOR	0	0	Genital anomalies	0		MAJOR
Q563	Pseudohermaphroditism, unspecified	MAJOR	0	0	Genital anomalies	0		MAJOR
Q564	Indeterminate sex, unspecified	MAJOR	0	0	Genital anomalies	0		MAJOR
Q600	Renal agenesis, unilateral	MAJOR	0	0	Congenital anomalies of kidney and urinary tract (CAKUT)	0		MAJOR
Q601	Renal agenesis, bilateral	MAJOR	0	0	Congenital anomalies of kidney and urinary tract (CAKUT)	0		MAJOR
Q602	Renal agenesis, unspecified	MAJOR	0	0	Congenital anomalies of kidney and urinary tract (CAKUT)	0		MAJOR
Q603	Renal hypoplasia, unilateral	MAJOR	0	0	Congenital anomalies of kidney and urinary tract (CAKUT)	0		MAJOR
Q604	Renal hypoplasia, bilateral	MAJOR	0	0	Congenital anomalies of kidney and urinary tract (CAKUT)	0		MAJOR
Q605	Renal hypoplasia, unspecified	MAJOR	0	0	Congenital anomalies of kidney and urinary tract (CAKUT)	0		MAJOR
Q606	Potter's syndrome	MAJOR	0	0	Congenital anomalies of kidney and urinary tract (CAKUT)	0		MAJOR
Q6100	Congenital renal cyst, unspecified	minor	0	0	Congenital anomalies of kidney and urinary tract (CAKUT)	0		MAJOR
Q6101	Congenital single renal cyst	minor	0	0	Congenital anomalies of kidney and urinary tract (CAKUT)	0		MAJOR
Q6102	Congenital multiple renal cysts	minor	0	0	Congenital anomalies of kidney and urinary tract (CAKUT)	0		MAJOR
Q6111	Cystic dilatation of collecting ducts	MAJOR	0	1	Congenital anomalies of kidney and urinary tract (CAKUT)	0		MAJOR
Q6119	Other polycystic kidney, infantile type	MAJOR	0	1	Genetic disorders	0		MAJOR
Q612	Polycystic kidney, adult type	MAJOR	0	1	Genetic disorders	0		MAJOR
Q613	Polycystic kidney, unspecified	MAJOR	0	1	Genetic disorders	0		MAJOR
Q614	Renal dysplasia	MAJOR	0	0	Congenital anomalies of kidney and urinary tract (CAKUT)	0		MAJOR
Q615	Medullary cystic kidney	MAJOR	0	0	Congenital anomalies of kidney and urinary tract (CAKUT)	0		MAJOR
Q618	Other cystic kidney diseases	MAJOR	0	0	Congenital anomalies of kidney and urinary tract (CAKUT)	0		MAJOR
Q619	Cystic kidney disease, unspecified	MAJOR	0	0	Congenital anomalies of kidney and urinary tract (CAKUT)	0		MAJOR
Q620	Congenital hydronephrosis	MAJOR	0	0	Congenital anomalies of kidney and urinary tract (CAKUT)	0		1
Q6210	Congenital occlusion of ureter, unspecified	MAJOR	0	0	Congenital anomalies of kidney and urinary tract (CAKUT)	0		MAJOR
Q6211	Congenital occlusion of ureteropelvic junction	MAJOR	0	0	Congenital anomalies of kidney and urinary tract (CAKUT)	0		MAJOR
Q6212	Congenital occlusion of ureterovesical orifice	MAJOR	0	0	Congenital anomalies of kidney and urinary tract (CAKUT)	0		MAJOR
Q622	Congenital megaureter	MAJOR	0	0	Congenital anomalies of kidney and urinary tract (CAKUT)	0		MAJOR
Q6231	Congenital ureterocele, orthotopic	MAJOR	0	0	Congenital anomalies of kidney and urinary tract (CAKUT)	0		MAJOR
Q6232	Cecoureterocele	MAJOR	0	0	Congenital anomalies of kidney and urinary tract (CAKUT)	0		MAJOR
Q6239	Other obstructive defects of renal pelvis and ureter	MAJOR	0	0	Congenital anomalies of kidney and urinary tract (CAKUT)	0		MAJOR
Q624	Agenesis of ureter	MAJOR	0	0	Congenital anomalies of kidney and urinary tract (CAKUT)	0		MAJOR
Q625	Duplication of ureter	MAJOR	0	0	Congenital anomalies of kidney and urinary tract (CAKUT)	0		MAJOR
Q6260	Malposition of ureter, unspecified	MAJOR	0	0	Congenital anomalies of kidney and urinary tract (CAKUT)	0		MAJOR
Q6261	Deviation of ureter	MAJOR	0	0	Congenital anomalies of kidney and urinary tract (CAKUT)	0		MAJOR
Q6262	Displacement of ureter	MAJOR	0	0	Congenital anomalies of kidney and urinary tract (CAKUT)	0		MAJOR
Q6263	Anomalous implantation of ureter	MAJOR	0	0	Congenital anomalies of kidney and urinary tract (CAKUT)	0		MAJOR
Q6269	Other malposition of ureter	MAJOR	0	0	Congenital anomalies of kidney and urinary tract (CAKUT)	0		MAJOR
Q627	Congenital vesico-uretero-renal reflux	minor	0	0	Congenital anomalies of kidney and urinary tract (CAKUT)	0		MAJOR
Q628	Other congenital malformations of ureter	MAJOR	0	0	Congenital anomalies of kidney and urinary tract (CAKUT)	0		MAJOR
Q630	Accessory kidney	MAJOR	0	0	Congenital anomalies of kidney and urinary tract (CAKUT)	0		MAJOR
Q631	Lobulated, fused and horseshoe kidney	MAJOR	0	0	Congenital anomalies of kidney and urinary tract (CAKUT)	0		MAJOR
Q632	Ectopic kidney	MAJOR	0	0	Congenital anomalies of kidney and urinary tract (CAKUT)	0		MAJOR
Q633	Hyperplastic and giant kidney	minor	0	0	Congenital anomalies of kidney and urinary tract (CAKUT)	0		MAJOR
Q638	Other specified congenital malformations of kidney	MAJOR	0	0	Congenital anomalies of kidney and urinary tract (CAKUT)	0		MAJOR
Q639	Congenital malformation of kidney, unspecified	MAJOR	0	0	Congenital anomalies of kidney and urinary tract (CAKUT)	0		MAJOR
Q640	Epispadias	MAJOR	0	0	Congenital anomalies of kidney and urinary tract (CAKUT)	0		MAJOR
Q6410	Exstrophy of urinary bladder, unspecified	MAJOR	0	0	Congenital anomalies of kidney and urinary tract (CAKUT)	0		MAJOR
Q6411	Supravesical fissure of urinary bladder	MAJOR	0	0	Congenital anomalies of kidney and urinary tract (CAKUT)	0		MAJOR
Q6412	Cloacal exstrophy of urinary bladder	MAJOR	0	0	Congenital anomalies of kidney and urinary tract (CAKUT)	0		MAJOR
Q6419	Other exstrophy of urinary bladder	MAJOR	0	0	Congenital anomalies of kidney and urinary tract (CAKUT)	0		MAJOR
Q642	Congenital posterior urethral valves	MAJOR	0	0	Congenital anomalies of kidney and urinary tract (CAKUT)	0		MAJOR
Q6431	Congenital bladder neck obstruction	MAJOR	0	0	Congenital anomalies of kidney and urinary tract (CAKUT)	0		MAJOR
Q6432	Congenital stricture of urethra	MAJOR	0	0	Congenital anomalies of kidney and urinary tract (CAKUT)	0		MAJOR
Q6433	Congenital stricture of urinary meatus	MAJOR	0	0	Congenital anomalies of kidney and urinary tract (CAKUT)	0		MAJOR
Q6439	Other atresia and stenosis of urethra and bladder neck	MAJOR	0	0	Congenital anomalies of kidney and urinary tract (CAKUT)	0		MAJOR
Q644	Malformation of urachus	MAJOR	0	0	Congenital anomalies of kidney and urinary tract (CAKUT)	0		MAJOR
Q645	Congenital absence of bladder and urethra	MAJOR	0	0	Congenital anomalies of kidney and urinary tract (CAKUT)	0		MAJOR
Q646	Congenital diverticulum of bladder	MAJOR	0	0	Congenital anomalies of kidney and urinary tract (CAKUT)	0		MAJOR
Q6470	Unspecified congenital malformation of bladder and urethra	MAJOR	0	0	Congenital anomalies of kidney and urinary tract (CAKUT)	0		MAJOR
Q6471	Congenital prolapse of urethra	MAJOR	0	0	Congenital anomalies of kidney and urinary tract (CAKUT)	0		MAJOR
Q6472	Congenital prolapse of urinary meatus	MAJOR	0	0	Congenital anomalies of kidney and urinary tract (CAKUT)	0		MAJOR
Q6473	Congenital urethrorectal fistula	MAJOR	0	0	Congenital anomalies of kidney and urinary tract (CAKUT)	0		MAJOR
Q6474	Double urethra	MAJOR	0	0	Congenital anomalies of kidney and urinary tract (CAKUT)	0		MAJOR
Q6475	Double urinary meatus	MAJOR	0	0	Congenital anomalies of kidney and urinary tract (CAKUT)	0		MAJOR
Q6479	Other congenital malformations of bladder and urethra	MAJOR	0	0	Congenital anomalies of kidney and urinary tract (CAKUT)	0		MAJOR
Q648	Other specified congenital malformations of urinary system	MAJOR	0	0	Congenital anomalies of kidney and urinary tract (CAKUT)	0		MAJOR
Q649	Congenital malformation of urinary system, unspecified	MAJOR	0	0	Congenital anomalies of kidney and urinary tract (CAKUT)	0		MAJOR
Q6500	Congenital dislocation of unspecified hip, unilateral	MAJOR	0	0	Limb anomalies	0		MAJOR
Q6501	Congenital dislocation of right hip, unilateral	MAJOR	0	0	Limb anomalies	0		MAJOR
Q6502	Congenital dislocation of left hip, unilateral	MAJOR	0	0	Limb anomalies	0		MAJOR
Q651	Congenital dislocation of hip, bilateral	MAJOR	0	0	Limb anomalies	0		MAJOR
Q652	Congenital dislocation of hip, unspecified	MAJOR	0	0	Limb anomalies	0		MAJOR
Q6530	Congenital partial dislocation of unspecified hip, unilateral	minor	0	0	Limb anomalies	0		MAJOR
Q6531	Congenital partial dislocation of right hip, unilateral	minor	0	0	Limb anomalies	0		MAJOR
Q6532	Congenital partial dislocation of left hip, unilateral	minor	0	0	Limb anomalies	0		MAJOR
Q654	Congenital partial dislocation of hip, bilateral	minor	0	0	Limb anomalies	0		MAJOR
Q655	Congenital partial dislocation of hip, unspecified	minor	0	0	Limb anomalies	0		MAJOR
Q656	Congenital unstable hip	minor	0	0	Limb anomalies	0		MAJOR
Q6581	Congenital coxa valga	minor	0	0	Limb anomalies	0		MAJOR
Q6582	Congenital coxa vara	minor	0	0	Limb anomalies	0		MAJOR
Q6589	Other specified congenital deformities of hip	minor	0	0	Limb anomalies	0		MAJOR
Q659	Congenital deformity of hip, unspecified	minor	0	0	Limb anomalies	0		MAJOR
Q6600	Congenital talipes equinovarus, unspecified foot	MAJOR	0	0	Limb anomalies	0		MAJOR
Q6601	Congenital talipes equinovarus, right foot	MAJOR	0	0	Limb anomalies	0		MAJOR
Q6602	Congenital talipes equinovarus, left foot	MAJOR	0	0	Limb anomalies	0		MAJOR
Q6610	Congenital talipes calcaneovarus, unspecified foot	minor	0	0	Limb anomalies	0		MAJOR
Q6611	Congenital talipes calcaneovarus, right foot	minor	0	0	Limb anomalies	0		MAJOR
Q6612	Congenital talipes calcaneovarus, left foot	minor	0	0	Limb anomalies	0		MAJOR
Q66211	Congenital metatarsus primus varus, right foot	minor	0	0	Limb anomalies	0		MAJOR
Q66212	Congenital metatarsus primus varus, left foot	minor	0	0	Limb anomalies	0		MAJOR
Q66219	Congenital metatarsus primus varus, unspecified foot	minor	0	0	Limb anomalies	0		MAJOR
Q66221	Congenital metatarsus adductus, right foot	minor	0	0	Limb anomalies	0		MAJOR
Q66222	Congenital metatarsus adductus, left foot	minor	0	0	Limb anomalies	0		MAJOR
Q66229	Congenital metatarsus adductus, unspecified foot	minor	0	0	Limb anomalies	0		MAJOR
Q6630	Other congenital varus deformities of feet, unspecified foot	minor	0	0	Limb anomalies	0		MAJOR
Q6631	Other congenital varus deformities of feet, right foot	minor	0	0	Limb anomalies	0		MAJOR
Q6632	Other congenital varus deformities of feet, left foot	minor	0	0	Limb anomalies	0		MAJOR
Q6640	Congenital talipes calcaneovalgus, unspecified foot	minor	0	0	Limb anomalies	0		MAJOR
Q6641	Congenital talipes calcaneovalgus, right foot	minor	0	0	Limb anomalies	0		MAJOR
Q6642	Congenital talipes calcaneovalgus, left foot	minor	0	0	Limb anomalies	0		MAJOR
Q6650	Congenital pes planus, unspecified foot	minor	0	0	Limb anomalies	0		MAJOR
Q6651	Congenital pes planus, right foot	minor	0	0	Limb anomalies	0		MAJOR
Q6652	Congenital pes planus, left foot	minor	0	0	Limb anomalies	0		MAJOR
Q666	Other congenital valgus deformities of feet	minor	0	0	Limb anomalies	0		MAJOR
Q6670	Congenital pes cavus, unspecified foot	minor	0	0	Limb anomalies	0		MAJOR
Q6671	Congenital pes cavus, right foot	minor	0	0	Limb anomalies	0		MAJOR
Q6672	Congenital pes cavus, left foot	minor	0	0	Limb anomalies	0		MAJOR
Q6680	Congenital vertical talus deformity, unspecified foot	minor	0	0	Limb anomalies	0		MAJOR
Q6681	Congenital vertical talus deformity, right foot	minor	0	0	Limb anomalies	0		MAJOR
Q6682	Congenital vertical talus deformity, left foot	minor	0	0	Limb anomalies	0		MAJOR
Q6689	Other specified congenital deformities of feet	minor	0	0	Limb anomalies	0		1
Q6690	Congenital deformity of feet, unspecified, unspecified foot	minor	0	0	Limb anomalies	0		MAJOR
Q6691	Congenital deformity of feet, unspecified, right foot	minor	0	0	Limb anomalies	0		MAJOR
Q6692	Congenital deformity of feet, unspecified, left foot	minor	0	0	Limb anomalies	0		MAJOR
Q670	Congenital facial asymmetry	minor	0	0	Limb anomalies	0		2
Q671	Congenital compression facies	minor	0	0	Limb anomalies	0		2
Q672	Dolichocephaly	minor	0	0	Limb anomalies	0		2
Q673	Plagiocephaly	minor	0	0	Limb anomalies	0		2
Q674	Other congenital deformities of skull, face and jaw	minor	0	0	Limb anomalies	0		2
Q675	Congenital deformity of spine	minor	0	0	Limb anomalies	0		MAJOR
Q676	Pectus excavatum	minor	0	0	Limb anomalies	0		MAJOR
Q677	Pectus carinatum	minor	0	0	Limb anomalies	0		MAJOR
Q678	Other congenital deformities of chest	minor	0	0	Limb anomalies	0		1
Q680	Congenital deformity of sternocleidomastoid muscle	minor	0	0	Limb anomalies	0		MAJOR
Q681	Congenital deformity of finger(s) and hand	MAJOR	0	0	Limb anomalies	1	EUROCAT classifies ICD-10-BPA Q6810 as minor	MAJOR
Q682	Congenital deformity of knee	MAJOR	0	0	Limb anomalies	1	EUROCAT classifies ICD-10-BPA Q6821 as minor	MAJOR
Q683	Congenital bowing of femur	minor	0	0	Limb anomalies	0		MAJOR
Q684	Congenital bowing of tibia and fibula	minor	0	0	Limb anomalies	0		MAJOR
Q685	Congenital bowing of long bones of leg, unspecified	minor	0	0	Limb anomalies	0		MAJOR
Q686	Discoid meniscus	MAJOR	0	0	Limb anomalies	0		MAJOR
Q688	Other specified congenital musculoskeletal deformities	MAJOR	0	0	Limb anomalies	0		MAJOR
Q690	Accessory finger(s)	MAJOR	0	0	Limb anomalies	0		MAJOR
Q691	Accessory thumb(s)	MAJOR	0	0	Limb anomalies	0		MAJOR
Q692	Accessory toe(s)	MAJOR	0	0	Limb anomalies	0		MAJOR
Q699	Polydactyly, unspecified	MAJOR	0	0	Limb anomalies	0		MAJOR
Q7000	Fused fingers, unspecified hand	MAJOR	0	0	Limb anomalies	0		MAJOR
Q7001	Fused fingers, right hand	MAJOR	0	0	Limb anomalies	0		MAJOR
Q7002	Fused fingers, left hand	MAJOR	0	0	Limb anomalies	0		MAJOR
Q7003	Fused fingers, bilateral	MAJOR	0	0	Limb anomalies	0		MAJOR
Q7010	Webbed fingers, unspecified hand	MAJOR	0	0	Limb anomalies	0		2
Q7011	Webbed fingers, right hand	MAJOR	0	0	Limb anomalies	0		2
Q7012	Webbed fingers, left hand	MAJOR	0	0	Limb anomalies	0		2
Q7013	Webbed fingers, bilateral	MAJOR	0	0	Limb anomalies	0		2
Q7020	Fused toes, unspecified foot	MAJOR	0	0	Limb anomalies	0		MAJOR
Q7021	Fused toes, right foot	MAJOR	0	0	Limb anomalies	0		MAJOR
Q7022	Fused toes, left foot	MAJOR	0	0	Limb anomalies	0		MAJOR
Q7023	Fused toes, bilateral	MAJOR	0	0	Limb anomalies	0		MAJOR
Q7030	Webbed toes, unspecified foot	MAJOR	0	0	Limb anomalies	0		2
Q7031	Webbed toes, right foot	MAJOR	0	0	Limb anomalies	0		2
Q7032	Webbed toes, left foot	MAJOR	0	0	Limb anomalies	0		2
Q7033	Webbed toes, bilateral	MAJOR	0	0	Limb anomalies	0		2
Q704	Polysyndactyly, unspecified	MAJOR	0	0	Limb anomalies	0		MAJOR
Q709	Syndactyly, unspecified	MAJOR	0	0	Limb anomalies	0		MAJOR
Q7100	Congenital complete absence of unspecified upper limb	MAJOR	0	0	Limb anomalies	0		MAJOR
Q7101	Congenital complete absence of right upper limb	MAJOR	0	0	Limb anomalies	0		MAJOR
Q7102	Congenital complete absence of left upper limb	MAJOR	0	0	Limb anomalies	0		MAJOR
Q7103	Congenital complete absence of upper limb, bilateral	MAJOR	0	0	Limb anomalies	0		MAJOR
Q7110	Congenital absence of unspecified upper arm and forearm with hand present	MAJOR	0	0	Limb anomalies	0		MAJOR
Q7111	Congenital absence of right upper arm and forearm with hand present	MAJOR	0	0	Limb anomalies	0		MAJOR
Q7112	Congenital absence of left upper arm and forearm with hand present	MAJOR	0	0	Limb anomalies	0		MAJOR
Q7113	Congenital absence of upper arm and forearm with hand present, bilateral	MAJOR	0	0	Limb anomalies	0		MAJOR
Q7120	Congenital absence of both forearm and hand, unspecified upper limb	MAJOR	0	0	Limb anomalies	0		MAJOR
Q7121	Congenital absence of both forearm and hand, right upper limb	MAJOR	0	0	Limb anomalies	0		MAJOR
Q7122	Congenital absence of both forearm and hand, left upper limb	MAJOR	0	0	Limb anomalies	0		MAJOR
Q7123	Congenital absence of both forearm and hand, bilateral	MAJOR	0	0	Limb anomalies	0		MAJOR
Q7130	Congenital absence of unspecified hand and finger	MAJOR	0	0	Limb anomalies	0		MAJOR
Q7131	Congenital absence of right hand and finger	MAJOR	0	0	Limb anomalies	0		MAJOR
Q7132	Congenital absence of left hand and finger	MAJOR	0	0	Limb anomalies	0		MAJOR
Q7133	Congenital absence of hand and finger, bilateral	MAJOR	0	0	Limb anomalies	0		MAJOR
Q7140	Longitudinal reduction defect of unspecified radius	MAJOR	0	0	Limb anomalies	0		MAJOR
Q7141	Longitudinal reduction defect of right radius	MAJOR	0	0	Limb anomalies	0		MAJOR
Q7142	Longitudinal reduction defect of left radius	MAJOR	0	0	Limb anomalies	0		MAJOR
Q7143	Longitudinal reduction defect of radius, bilateral	MAJOR	0	0	Limb anomalies	0		MAJOR
Q7150	Longitudinal reduction defect of unspecified ulna	MAJOR	0	0	Limb anomalies	0		MAJOR
Q7151	Longitudinal reduction defect of right ulna	MAJOR	0	0	Limb anomalies	0		MAJOR
Q7152	Longitudinal reduction defect of left ulna	MAJOR	0	0	Limb anomalies	0		MAJOR
Q7153	Longitudinal reduction defect of ulna, bilateral	MAJOR	0	0	Limb anomalies	0		MAJOR
Q7160	Lobster-claw hand, unspecified hand	MAJOR	0	0	Limb anomalies	0		MAJOR
Q7161	Lobster-claw right hand	MAJOR	0	0	Limb anomalies	0		MAJOR
Q7162	Lobster-claw left hand	MAJOR	0	0	Limb anomalies	0		MAJOR
Q7163	Lobster-claw hand, bilateral	MAJOR	0	0	Limb anomalies	0		MAJOR
Q71811	Congenital shortening of right upper limb	MAJOR	0	0	Limb anomalies	0		MAJOR
Q71812	Congenital shortening of left upper limb	MAJOR	0	0	Limb anomalies	0		MAJOR
Q71813	Congenital shortening of upper limb, bilateral	MAJOR	0	0	Limb anomalies	0		MAJOR
Q71819	Congenital shortening of unspecified upper limb	MAJOR	0	0	Limb anomalies	0		MAJOR
Q71891	Other reduction defects of right upper limb	MAJOR	0	0	Limb anomalies	0		MAJOR
Q71892	Other reduction defects of left upper limb	MAJOR	0	0	Limb anomalies	0		MAJOR
Q71893	Other reduction defects of upper limb, bilateral	MAJOR	0	0	Limb anomalies	0		MAJOR
Q71899	Other reduction defects of unspecified upper limb	MAJOR	0	0	Limb anomalies	0		MAJOR
Q7190	Unspecified reduction defect of unspecified upper limb	MAJOR	0	0	Limb anomalies	0		MAJOR
Q7191	Unspecified reduction defect of right upper limb	MAJOR	0	0	Limb anomalies	0		MAJOR
Q7192	Unspecified reduction defect of left upper limb	MAJOR	0	0	Limb anomalies	0		MAJOR
Q7193	Unspecified reduction defect of upper limb, bilateral	MAJOR	0	0	Limb anomalies	0		MAJOR
Q7200	Congenital complete absence of unspecified lower limb	MAJOR	0	0	Limb anomalies	0		MAJOR
Q7201	Congenital complete absence of right lower limb	MAJOR	0	0	Limb anomalies	0		MAJOR
Q7202	Congenital complete absence of left lower limb	MAJOR	0	0	Limb anomalies	0		MAJOR
Q7203	Congenital complete absence of lower limb, bilateral	MAJOR	0	0	Limb anomalies	0		MAJOR
Q7210	Congenital absence of unspecified thigh and lower leg with foot present	MAJOR	0	0	Limb anomalies	0		MAJOR
Q7211	Congenital absence of right thigh and lower leg with foot present	MAJOR	0	0	Limb anomalies	0		MAJOR
Q7212	Congenital absence of left thigh and lower leg with foot present	MAJOR	0	0	Limb anomalies	0		MAJOR
Q7213	Congenital absence of thigh and lower leg with foot present, bilateral	MAJOR	0	0	Limb anomalies	0		MAJOR
Q7220	Congenital absence of both lower leg and foot, unspecified lower limb	MAJOR	0	0	Limb anomalies	0		MAJOR
Q7221	Congenital absence of both lower leg and foot, right lower limb	MAJOR	0	0	Limb anomalies	0		MAJOR
Q7222	Congenital absence of both lower leg and foot, left lower limb	MAJOR	0	0	Limb anomalies	0		MAJOR
Q7223	Congenital absence of both lower leg and foot, bilateral	MAJOR	0	0	Limb anomalies	0		MAJOR
Q7230	Congenital absence of unspecified foot and toe(s)	MAJOR	0	0	Limb anomalies	0		MAJOR
Q7231	Congenital absence of right foot and toe(s)	MAJOR	0	0	Limb anomalies	0		MAJOR
Q7232	Congenital absence of left foot and toe(s)	MAJOR	0	0	Limb anomalies	0		MAJOR
Q7233	Congenital absence of foot and toe(s), bilateral	MAJOR	0	0	Limb anomalies	0		MAJOR
Q7240	Longitudinal reduction defect of unspecified femur	MAJOR	0	0	Limb anomalies	0		MAJOR
Q7241	Longitudinal reduction defect of right femur	MAJOR	0	0	Limb anomalies	0		MAJOR
Q7242	Longitudinal reduction defect of left femur	MAJOR	0	0	Limb anomalies	0		MAJOR
Q7243	Longitudinal reduction defect of femur, bilateral	MAJOR	0	0	Limb anomalies	0		MAJOR
Q7250	Longitudinal reduction defect of unspecified tibia	MAJOR	0	0	Limb anomalies	0		MAJOR
Q7251	Longitudinal reduction defect of right tibia	MAJOR	0	0	Limb anomalies	0		MAJOR
Q7252	Longitudinal reduction defect of left tibia	MAJOR	0	0	Limb anomalies	0		MAJOR
Q7253	Longitudinal reduction defect of tibia, bilateral	MAJOR	0	0	Limb anomalies	0		MAJOR
Q7260	Longitudinal reduction defect of unspecified fibula	MAJOR	0	0	Limb anomalies	0		MAJOR
Q7261	Longitudinal reduction defect of right fibula	MAJOR	0	0	Limb anomalies	0		MAJOR
Q7262	Longitudinal reduction defect of left fibula	MAJOR	0	0	Limb anomalies	0		MAJOR
Q7263	Longitudinal reduction defect of fibula, bilateral	MAJOR	0	0	Limb anomalies	0		MAJOR
Q7270	Split foot, unspecified lower limb	MAJOR	0	0	Limb anomalies	0		MAJOR
Q7271	Split foot, right lower limb	MAJOR	0	0	Limb anomalies	0		MAJOR
Q7272	Split foot, left lower limb	MAJOR	0	0	Limb anomalies	0		MAJOR
Q7273	Split foot, bilateral	MAJOR	0	0	Limb anomalies	0		MAJOR
Q72811	Congenital shortening of right lower limb	MAJOR	0	0	Limb anomalies	0		MAJOR
Q72812	Congenital shortening of left lower limb	MAJOR	0	0	Limb anomalies	0		MAJOR
Q72813	Congenital shortening of lower limb, bilateral	MAJOR	0	0	Limb anomalies	0		MAJOR
Q72819	Congenital shortening of unspecified lower limb	MAJOR	0	0	Limb anomalies	0		MAJOR
Q72891	Other reduction defects of right lower limb	MAJOR	0	0	Limb anomalies	0		MAJOR
Q72892	Other reduction defects of left lower limb	MAJOR	0	0	Limb anomalies	0		MAJOR
Q72893	Other reduction defects of lower limb, bilateral	MAJOR	0	0	Limb anomalies	0		MAJOR
Q72899	Other reduction defects of unspecified lower limb	MAJOR	0	0	Limb anomalies	0		MAJOR
Q7290	Unspecified reduction defect of unspecified lower limb	MAJOR	0	0	Limb anomalies	0		MAJOR
Q7291	Unspecified reduction defect of right lower limb	MAJOR	0	0	Limb anomalies	0		MAJOR
Q7292	Unspecified reduction defect of left lower limb	MAJOR	0	0	Limb anomalies	0		MAJOR
Q7293	Unspecified reduction defect of lower limb, bilateral	MAJOR	0	0	Limb anomalies	0		MAJOR
Q730	Congenital absence of unspecified limb(s)	MAJOR	0	0	Limb anomalies	0		MAJOR
Q731	Phocomelia, unspecified limb(s)	MAJOR	0	0	Limb anomalies	0		MAJOR
Q738	Other reduction defects of unspecified limb(s)	MAJOR	0	0	Limb anomalies	0		MAJOR
Q740	Other congenital malformations of upper limb(s), including shoulder girdle	MAJOR	0	0	Limb anomalies	1	EUROCAT classifies ICD-10-BPA Q7400 as minor	1
Q741	Congenital malformation of knee	MAJOR	0	0	Limb anomalies	0		MAJOR
Q742	Other congenital malformations of lower limb(s), including pelvic girdle	MAJOR	0	0	Limb anomalies	0		1
Q743	Arthrogryposis multiplex congenita	MAJOR	0	0	Limb anomalies	0		MAJOR
Q748	Other specified congenital malformations of limb(s)	MAJOR	0	0	Limb anomalies	0		MAJOR
Q749	Unspecified congenital malformation of limb(s)	MAJOR	0	0	Limb anomalies	0		MAJOR
Q750	Craniosynostosis	MAJOR	0	0	Other anomalies / syndromes	0		MAJOR
Q75001	Craniosynostosis unspecified, unilateral	MAJOR	0	0	Other anomalies / syndromes	0		MAJOR
Q75002	Craniosynostosis unspecified, bilateral	MAJOR	0	0	Other anomalies / syndromes	0		MAJOR
Q75009	Craniosynostosis unspecified	MAJOR	0	0	Other anomalies / syndromes	0		MAJOR
Q7501	Sagittal craniosynostosis	MAJOR	0	0	Other anomalies / syndromes	0		MAJOR
Q75021	Coronal craniosynostosis unilateral	MAJOR	0	0	Other anomalies / syndromes	0		MAJOR
Q75022	Coronal craniosynostosis bilateral	MAJOR	0	0	Other anomalies / syndromes	0		MAJOR
Q75029	Coronal craniosynostosis unspecified	MAJOR	0	0	Other anomalies / syndromes	0		MAJOR
Q7503	Metopic craniosynostosis	MAJOR	0	0	Other anomalies / syndromes	0		MAJOR
Q75041	Lambdoid craniosynostosis, unilateral	MAJOR	0	0	Other anomalies / syndromes	0		MAJOR
Q75042	Lambdoid craniosynostosis, bilateral	MAJOR	0	0	Other anomalies / syndromes	0		MAJOR
Q75049	Lambdoid craniosynostosis, unspecified	MAJOR	0	0	Other anomalies / syndromes	0		MAJOR
Q75051	Cloverleaf skull	MAJOR	0	0	Other anomalies / syndromes	0		MAJOR
Q75052	Pansynostosis	MAJOR	0	0	Other anomalies / syndromes	0		MAJOR
Q75058	Other multi-suture craniosynostosis	MAJOR	0	0	Other anomalies / syndromes	0		MAJOR
Q7508	Other single-suture craniosynostosis	MAJOR	0	0	Other anomalies / syndromes	0		MAJOR
Q751	Craniofacial dysostosis	MAJOR	0	1	Genetic disorders	0		MAJOR
Q752	Hypertelorism	minor	0	0	Eye anomalies	0		MAJOR
Q753	Macrocephaly	minor	0	0	Head	0		MAJOR
Q754	Mandibulofacial dysostosis	MAJOR	0	1	Genetic disorders	0		MAJOR
Q755	Oculomandibular dysostosis	MAJOR	0	0	Skeletal	0		MAJOR
Q758	Other specified congenital malformations of skull and face bones	MAJOR	0	0	Skeletal	0		1
Q759	Congenital malformation of skull and face bones, unspecified	MAJOR	0	0	Skeletal	0		MAJOR
Q760	Spina bifida occulta	minor	0	0	Skeletal	0		MAJOR
Q761	Klippel-Feil syndrome	MAJOR	0	0	Skeletal	0		MAJOR
Q762	Congenital spondylolisthesis	MAJOR	0	0	Skeletal	0		MAJOR
Q763	Congenital scoliosis due to congenital bony malformation	MAJOR	0	0	Skeletal	0		MAJOR
Q76411	Congenital kyphosis, occipito-atlanto-axial region	MAJOR	0	0	Skeletal	0		MAJOR
Q76412	Congenital kyphosis, cervical region	MAJOR	0	0	Skeletal	0		MAJOR
Q76413	Congenital kyphosis, cervicothoracic region	MAJOR	0	0	Skeletal	0		MAJOR
Q76414	Congenital kyphosis, thoracic region	MAJOR	0	0	Skeletal	0		MAJOR
Q76415	Congenital kyphosis, thoracolumbar region	MAJOR	0	0	Skeletal	0		MAJOR
Q76419	Congenital kyphosis, unspecified region	MAJOR	0	0	Skeletal	0		MAJOR
Q76425	Congenital lordosis, thoracolumbar region	MAJOR	0	0	Skeletal	1	EUROCAT classifies ICD-10-BPA Q76.43 "Congenital lordosis, postural" as minor	MAJOR
Q76426	Congenital lordosis, lumbar region	MAJOR	0	0	Skeletal	1	EUROCAT classifies ICD-10-BPA Q76.43 "Congenital lordosis, postural" as minor	MAJOR
Q76427	Congenital lordosis, lumbosacral region	MAJOR	0	0	Skeletal	1	EUROCAT classifies ICD-10-BPA Q76.43 "Congenital lordosis, postural" as minor	MAJOR
Q76428	Congenital lordosis, sacral and sacrococcygeal region	MAJOR	0	0	Skeletal	1	EUROCAT classifies ICD-10-BPA Q76.43 "Congenital lordosis, postural" as minor	MAJOR
Q76429	Congenital lordosis, unspecified region	MAJOR	0	0	Skeletal	1	EUROCAT classifies ICD-10-BPA Q76.43 "Congenital lordosis, postural" as minor	MAJOR
Q7649	Other congenital malformations of spine, not associated with scoliosis	MAJOR	0	0	Skeletal	0		MAJOR
Q765	Cervical rib	minor	0	0	Skeletal	0		2
Q766	Other congenital malformations of ribs	MAJOR	0	0	Skeletal	1	EUROCAT classifies ICD-10-BPA Q7660 and Q7662 as minor	MAJOR
Q767	Congenital malformation of sternum	MAJOR	0	0	Skeletal	1	EUROCAT classifies ICD-10-BPA Q7671 as minor	MAJOR
Q768	Other congenital malformations of bony thorax	MAJOR	0	0	Skeletal	0		MAJOR
Q769	Congenital malformation of bony thorax, unspecified	MAJOR	0	0	Skeletal	0		MAJOR
Q770	Achondrogenesis	MAJOR	0	1	Genetic disorders	0		MAJOR
Q771	Thanatophoric short stature	MAJOR	0	1	Genetic disorders	0		MAJOR
Q772	Short rib syndrome	MAJOR	0	1	Genetic disorders	0		MAJOR
Q773	Chondrodysplasia punctata	MAJOR	0	1	Genetic disorders	0		MAJOR
Q774	Achondroplasia	MAJOR	0	1	Genetic disorders	0		MAJOR
Q775	Diastrophic dysplasia	MAJOR	0	1	Genetic disorders	0		MAJOR
Q776	Chondroectodermal dysplasia	MAJOR	0	1	Genetic disorders	0		MAJOR
Q777	Spondyloepiphyseal dysplasia	MAJOR	0	1	Genetic disorders	0		MAJOR
Q778	Other osteochondrodysplasia with defects of growth of tubular bones and spine	MAJOR	0	1	Genetic disorders	0		MAJOR
Q779	Osteochondrodysplasia with defects of growth of tubular bones and spine, unspecified	MAJOR	0	1	Genetic disorders	0		MAJOR
Q780	Osteogenesis imperfecta	MAJOR	0	1	Genetic disorders	0		MAJOR
Q781	Polyostotic fibrous dysplasia	MAJOR	0	1	Genetic disorders	0		MAJOR
Q782	Osteopetrosis	MAJOR	0	1	Genetic disorders	0		MAJOR
Q783	Progressive diaphyseal dysplasia	MAJOR	0	1	Genetic disorders	0		MAJOR
Q784	Enchondromatosis	MAJOR	0	1	Genetic disorders	0		MAJOR
Q785	Metaphyseal dysplasia	MAJOR	0	1	Genetic disorders	0		MAJOR
Q786	Multiple congenital exostoses	MAJOR	0	1	Genetic disorders	0		MAJOR
Q788	Other specified osteochondrodysplasias	MAJOR	0	1	Genetic disorders	0		MAJOR
Q789	Osteochondrodysplasia, unspecified	MAJOR	0	1	Genetic disorders	0		MAJOR
Q790	Congenital diaphragmatic hernia	MAJOR	0	0	Gastro-intestinal anomalies	0		MAJOR
Q791	Other congenital malformations of diaphragm	MAJOR	0	0	Abdominal wall defects	0		MAJOR
Q792	Exomphalos	MAJOR	0	0	Abdominal wall defects	0		MAJOR
Q793	Gastroschisis	MAJOR	0	0	Abdominal wall defects	0		MAJOR
Q794	Prune belly syndrome	MAJOR	0	0	Congenital anomalies of kidney and urinary tract (CAKUT)	0		MAJOR
Q7951	Congenital hernia of bladder	MAJOR	0	0	Abdominal wall defects	0		MAJOR
Q7959	Other congenital malformations of abdominal wall	MAJOR	0	0	Abdominal wall defects	0		2
Q7960	Ehlers-Danlos syndrome, unspecified	MAJOR	0	1	Genetic disorders	0		MAJOR
Q7961	Classical Ehlers-Danlos syndrome	MAJOR	0	1	Genetic disorders	0		MAJOR
Q7962	Hypermobile Ehlers-Danlos syndrome	MAJOR	0	1	Genetic disorders	0		MAJOR
Q7963	Vascular Ehlers-Danlos syndrome	MAJOR	0	1	Genetic disorders	0		MAJOR
Q7969	Other Ehlers-Danlos syndromes	MAJOR	0	1	Genetic disorders	0		MAJOR
Q798	Other congenital malformations of musculoskeletal system	MAJOR	0	0	Other anomalies / syndromes	0		MAJOR
Q799	Congenital malformation of musculoskeletal system, unspecified	MAJOR	0	0	Other anomalies / syndromes	0		MAJOR
Q800	Ichthyosis vulgaris	MAJOR	0	1	Genetic disorders	0		MAJOR
Q801	X-linked ichthyosis	MAJOR	0	1	Genetic disorders	0		MAJOR
Q802	Lamellar ichthyosis	MAJOR	0	1	Genetic disorders	0		MAJOR
Q803	Congenital bullous ichthyosiform erythroderma	MAJOR	0	1	Genetic disorders	0		MAJOR
Q804	Harlequin fetus	MAJOR	0	1	Genetic disorders	0		MAJOR
Q808	Other congenital ichthyosis	MAJOR	0	1	Genetic disorders	0		MAJOR
Q809	Congenital ichthyosis, unspecified	MAJOR	0	1	Genetic disorders	0		MAJOR
Q810	Epidermolysis bullosa simplex	MAJOR	0	1	Genetic disorders	0		MAJOR
Q811	Epidermolysis bullosa letalis	MAJOR	0	1	Genetic disorders	0		MAJOR
Q812	Epidermolysis bullosa dystrophica	MAJOR	0	1	Genetic disorders	0		MAJOR
Q818	Other epidermolysis bullosa	MAJOR	0	1	Genetic disorders	0		MAJOR
Q819	Epidermolysis bullosa, unspecified	MAJOR	0	1	Genetic disorders	0		MAJOR
Q820	Hereditary lymphedema	MAJOR	0	1	Genetic disorders	0		MAJOR
Q821	Xeroderma pigmentosum	MAJOR	0	1	Genetic disorders	0		MAJOR
Q822	Congenital cutaneous mastocytosis	MAJOR	0	1	Genetic disorders	0		MAJOR
Q823	Incontinentia pigmenti	MAJOR	0	1	Genetic disorders	0		MAJOR
Q824	Ectodermal dysplasia (anhidrotic)	MAJOR	0	1	Genetic disorders	0		MAJOR
Q825	Congenital non-neoplastic nevus	minor	0	0	Skin	0		2
Q826	Congenital sacral dimple	minor	0	0	Skin	0		2
Q828	Other specified congenital malformations of skin	MAJOR	0	0	Skin	1	EUROCAT classifies ICD-10-BPA Q8280 and Q8281 as minor	1
Q829	Congenital malformation of skin, unspecified	minor	0	0	Skin	0		MAJOR
Q830	Congenital absence of breast with absent nipple	MAJOR	0	0	Skin	0		MAJOR
Q831	Accessory breast	MAJOR	0	0	Skin	0		2
Q832	Absent nipple	MAJOR	0	0	Skin	0		MAJOR
Q833	Accessory nipple	minor	0	0	Skin	0		2
Q838	Other congenital malformations of breast	MAJOR	0	0	Skin	0		1
Q839	Congenital malformation of breast, unspecified	MAJOR	0	0	Skin	0		MAJOR
Q840	Congenital alopecia	MAJOR	0	0	Skin	0		2
Q841	Congenital morphological disturbances of hair, not elsewhere classified	MAJOR	0	0	Skin	0		2
Q842	Other congenital malformations of hair	MAJOR	0	0	Skin	0		2
Q843	Anonychia	MAJOR	0	0	Skin	0		2
Q844	Congenital leukonychia	MAJOR	0	0	Skin	0		2
Q845	Enlarged and hypertrophic nails	minor	0	0	Skin	0		2
Q846	Other congenital malformations of nails	minor	0	0	Skin	0		1
Q848	Other specified congenital malformations of integument	MAJOR	0	0	Skin	0		1
Q849	Congenital malformation of integument, unspecified	MAJOR	0	0	Skin	0		2
Q8500	Neurofibromatosis, unspecified	MAJOR	0	1	Genetic disorders	0		MAJOR
Q8501	Neurofibromatosis, type 1	MAJOR	0	1	Genetic disorders	0		MAJOR
Q8502	Neurofibromatosis, type 2	MAJOR	0	1	Genetic disorders	0		MAJOR
Q8503	Schwannomatosis	MAJOR	0	1	Genetic disorders	0		MAJOR
Q8509	Other neurofibromatosis	MAJOR	0	1	Genetic disorders	0		MAJOR
Q851	Tuberous sclerosis	MAJOR	0	1	Genetic disorders	0		MAJOR
Q858	Other phakomatoses, not elsewhere classified	MAJOR	0	1	Genetic disorders	0		MAJOR
Q8581	PTEN hamartoma tumor syndrome	MAJOR	0	1	Genetic disorders	0		MAJOR
Q8582	Other Cowden syndrome	MAJOR	0	1	Genetic disorders	0		MAJOR
Q8583	Von Hippel-Lindau syndrome	MAJOR	0	1	Genetic disorders	0		MAJOR
Q8589	Other phakomatoses, not elsewhere classified	MAJOR	0	1	Genetic disorders	0		MAJOR
Q859	Phakomatosis, unspecified	MAJOR	0	1	Genetic disorders	0		MAJOR
Q860	Fetal alcohol syndrome (dysmorphic)	MAJOR	0	0	Other anomalies / syndromes	0		MAJOR
Q861	Fetal hydantoin syndrome	MAJOR	0	0	Other anomalies / syndromes	0		MAJOR
Q862	Dysmorphism due to warfarin	MAJOR	0	0	Other anomalies / syndromes	0		MAJOR
Q868	Other congenital malformation syndromes due to known exogenous causes	MAJOR	0	0	Other anomalies / syndromes	0		MAJOR
Q870	Congenital malformation syndromes predominantly affecting facial appearance	MAJOR	0	1	Genetic disorders	0		MAJOR
Q8711	Prader-Willi syndrome	MAJOR	0	1	Genetic disorders	0		MAJOR
Q8719	Other congenital malformation syndromes predominantly associated with short stature	MAJOR	0	1	Genetic disorders	0		MAJOR
Q872	Congenital malformation syndromes predominantly involving limbs	MAJOR	0	1	Genetic disorders	0		MAJOR
Q873	Congenital malformation syndromes involving early overgrowth	MAJOR	0	1	Genetic disorders	0		MAJOR
Q8740	Marfan's syndrome, unspecified	MAJOR	0	1	Genetic disorders	0		MAJOR
Q87410	Marfan's syndrome with aortic dilation	MAJOR	0	1	Genetic disorders	0		MAJOR
Q87418	Marfan's syndrome with other cardiovascular manifestations	MAJOR	0	1	Genetic disorders	0		MAJOR
Q8742	Marfan's syndrome with ocular manifestations	MAJOR	0	1	Genetic disorders	0		MAJOR
Q8743	Marfan's syndrome with skeletal manifestation	MAJOR	0	1	Genetic disorders	0		MAJOR
Q875	Other congenital malformation syndromes with other skeletal changes	MAJOR	0	1	Genetic disorders	0		MAJOR
Q8781	Alport syndrome	MAJOR	0	1	Genetic disorders	0		MAJOR
Q8782	Arterial tortuosity syndrome	MAJOR	0	1	Genetic disorders	0		MAJOR
Q8783	Bardet-Biedl syndrome	MAJOR	0	1	Genetic disorders	0		MAJOR
Q8784	Laurence-Moon syndrome	MAJOR	0	1	Genetic disorders	0		MAJOR
Q8785	MED13L syndrome	MAJOR	0	1	Genetic disorders	0		MAJOR
Q8789	Other specified congenital malformation syndromes, not elsewhere classified	MAJOR	0	1	Genetic disorders	0		MAJOR
Q8901	Asplenia (congenital)	MAJOR	0	0	Other anomalies / syndromes	0		MAJOR
Q8909	Congenital malformations of spleen	MAJOR	0	0	Other anomalies / syndromes	0		MAJOR
Q891	Congenital malformations of adrenal gland	MAJOR	0	0	Other anomalies / syndromes	1	EUROCAT classifies ICD-10-BPA Q8911 as minor	MAJOR
Q892	Congenital malformations of other endocrine glands	MAJOR	0	0	Other anomalies / syndromes	0		MAJOR
Q893	Situs inversus	MAJOR	0	0	Other anomalies / syndromes	0		MAJOR
Q894	Conjoined twins	MAJOR	0	0	Other anomalies / syndromes	0		MAJOR
Q897	Multiple congenital malformations, not elsewhere classified	MAJOR	0	0	Other anomalies / syndromes	0		MAJOR
Q898	Other specified congenital malformations	MAJOR	0	0	Other anomalies / syndromes	0		MAJOR
Q899	Congenital malformation, unspecified	minor	0	0	Other anomalies / syndromes	0		MAJOR
Q900	Trisomy 21, nonmosaicism (meiotic nondisjunction)	MAJOR	0	1	Genetic disorders	0		MAJOR
Q901	Trisomy 21, mosaicism (mitotic nondisjunction)	MAJOR	0	1	Genetic disorders	0		MAJOR
Q902	Trisomy 21, translocation	MAJOR	0	1	Genetic disorders	0		MAJOR
Q909	Down syndrome, unspecified	MAJOR	0	1	Genetic disorders	0		MAJOR
Q910	Trisomy 18, nonmosaicism (meiotic nondisjunction)	MAJOR	0	1	Genetic disorders	0		MAJOR
Q911	Trisomy 18, mosaicism (mitotic nondisjunction)	MAJOR	0	1	Genetic disorders	0		MAJOR
Q912	Trisomy 18, translocation	MAJOR	0	1	Genetic disorders	0		MAJOR
Q913	Trisomy 18, unspecified	MAJOR	0	1	Genetic disorders	0		MAJOR
Q914	Trisomy 13, nonmosaicism (meiotic nondisjunction)	MAJOR	0	1	Genetic disorders	0		MAJOR
Q915	Trisomy 13, mosaicism (mitotic nondisjunction)	MAJOR	0	1	Genetic disorders	0		MAJOR
Q916	Trisomy 13, translocation	MAJOR	0	1	Genetic disorders	0		MAJOR
Q917	Trisomy 13, unspecified	MAJOR	0	1	Genetic disorders	0		MAJOR
Q920	Whole chromosome trisomy, nonmosaicism (meiotic nondisjunction)	MAJOR	0	1	Genetic disorders	0		MAJOR
Q921	Whole chromosome trisomy, mosaicism (mitotic nondisjunction)	MAJOR	0	1	Genetic disorders	0		MAJOR
Q922	Partial trisomy	MAJOR	0	1	Genetic disorders	0		MAJOR
Q925	Duplications with other complex rearrangements	MAJOR	0	1	Genetic disorders	0		MAJOR
Q9261	Marker chromosomes in normal individual	MAJOR	0	1	Genetic disorders	0		MAJOR
Q9262	Marker chromosomes in abnormal individual	MAJOR	0	1	Genetic disorders	0		MAJOR
Q927	Triploidy and polyploidy	MAJOR	0	1	Genetic disorders	0		MAJOR
Q928	Other specified trisomies and partial trisomies of autosomes	MAJOR	0	1	Genetic disorders	0		MAJOR
Q929	Trisomy and partial trisomy of autosomes, unspecified	MAJOR	0	1	Genetic disorders	0		MAJOR
Q930	Whole chromosome monosomy, nonmosaicism (meiotic nondisjunction)	MAJOR	0	1	Genetic disorders	0		MAJOR
Q931	Whole chromosome monosomy, mosaicism (mitotic nondisjunction)	MAJOR	0	1	Genetic disorders	0		MAJOR
Q932	Chromosome replaced with ring, dicentric or isochromosome	MAJOR	0	1	Genetic disorders	0		MAJOR
Q933	Deletion of short arm of chromosome 4	MAJOR	0	1	Genetic disorders	0		MAJOR
Q934	Deletion of short arm of chromosome 5	MAJOR	0	1	Genetic disorders	0		MAJOR
Q9351	Angelman syndrome	MAJOR	0	1	Genetic disorders	0		MAJOR
Q9352	Phelan-McDermid syndrome	MAJOR	0	1	Genetic disorders	0		MAJOR
Q9359	Other deletions of part of a chromosome	MAJOR	0	1	Genetic disorders	0		MAJOR
Q937	Deletions with other complex rearrangements	MAJOR	0	1	Genetic disorders	0		MAJOR
Q9381	Velo-cardio-facial syndrome	MAJOR	0	1	Genetic disorders	0		MAJOR
Q9382	Williams syndrome	MAJOR	0	1	Genetic disorders	0		MAJOR
Q9388	Other microdeletions	MAJOR	0	1	Genetic disorders	0		MAJOR
Q9389	Other deletions from the autosomes	MAJOR	0	1	Genetic disorders	0		MAJOR
Q939	Deletion from autosomes, unspecified	MAJOR	0	1	Genetic disorders	0		MAJOR
Q950	Balanced translocation and insertion in normal individual	minor	0	1	Genetic disorders	0		MAJOR
Q951	Chromosome inversion in normal individual	minor	0	1	Genetic disorders	0		MAJOR
Q952	Balanced autosomal rearrangement in abnormal individual	minor	0	1	Genetic disorders	0		MAJOR
Q953	Balanced sex/autosomal rearrangement in abnormal individual	minor	0	1	Genetic disorders	0		MAJOR
Q955	Individual with autosomal fragile site	minor	0	1	Genetic disorders	0		MAJOR
Q958	Other balanced rearrangements and structural markers	minor	0	1	Genetic disorders	0		MAJOR
Q959	Balanced rearrangement and structural marker, unspecified	minor	0	1	Genetic disorders	0		MAJOR
Q960	Karyotype 45, X	MAJOR	0	1	Genetic disorders	0		MAJOR
Q961	Karyotype 46, X iso (Xq)	MAJOR	0	1	Genetic disorders	0		MAJOR
Q962	Karyotype 46, X with abnormal sex chromosome, except iso (Xq)	MAJOR	0	1	Genetic disorders	0		MAJOR
Q963	Mosaicism, 45, X/46, XX or XY	MAJOR	0	1	Genetic disorders	0		MAJOR
Q964	Mosaicism, 45, X/other cell line(s) with abnormal sex chromosome	MAJOR	0	1	Genetic disorders	0		MAJOR
Q968	Other variants of Turner's syndrome	MAJOR	0	1	Genetic disorders	0		MAJOR
Q969	Turner's syndrome, unspecified	MAJOR	0	1	Genetic disorders	0		MAJOR
Q970	Karyotype 47, XXX	MAJOR	0	1	Genetic disorders	0		MAJOR
Q971	Female with more than three X chromosomes	MAJOR	0	1	Genetic disorders	0		MAJOR
Q972	Mosaicism, lines with various numbers of X chromosomes	MAJOR	0	1	Genetic disorders	0		MAJOR
Q973	Female with 46, XY karyotype	MAJOR	0	1	Genetic disorders	0		MAJOR
Q978	Other specified sex chromosome abnormalities, female phenotype	MAJOR	0	1	Genetic disorders	0		MAJOR
Q979	Sex chromosome abnormality, female phenotype, unspecified	MAJOR	0	1	Genetic disorders	0		MAJOR
Q980	Klinefelter syndrome karyotype 47, XXY	MAJOR	0	1	Genetic disorders	0		MAJOR
Q981	Klinefelter syndrome, male with more than two X chromosomes	MAJOR	0	1	Genetic disorders	0		MAJOR
Q983	Other male with 46, XX karyotype	MAJOR	0	1	Genetic disorders	0		MAJOR
Q984	Klinefelter syndrome, unspecified	MAJOR	0	1	Genetic disorders	0		MAJOR
Q985	Karyotype 47, XYY	MAJOR	0	1	Genetic disorders	0		MAJOR
Q986	Male with structurally abnormal sex chromosome	MAJOR	0	1	Genetic disorders	0		MAJOR
Q987	Male with sex chromosome mosaicism	MAJOR	0	1	Genetic disorders	0		MAJOR
Q988	Other specified sex chromosome abnormalities, male phenotype	MAJOR	0	1	Genetic disorders	0		MAJOR
Q989	Sex chromosome abnormality, male phenotype, unspecified	MAJOR	0	1	Genetic disorders	0		MAJOR
Q990	Chimera 46, XX/46, XY	MAJOR	0	1	Genetic disorders	0		MAJOR
Q991	46, XX true hermaphrodite	MAJOR	0	1	Genetic disorders	0		MAJOR
Q992	Fragile X chromosome	MAJOR	0	1	Genetic disorders	0		MAJOR
Q998	Other specified chromosome abnormalities	MAJOR	0	1	Genetic disorders	0		MAJOR
Q999	Chromosomal abnormality, unspecified	MAJOR	0	1	Genetic disorders	0		MAJOR
R011	Cardiac murmur, unspecified	minor	0	0	Congenital Heart Defects	0		.
R160	Hepatomegaly, not elsewhere classified	minor	0	0	Gastro-intestinal anomalies	0		.
R161	Splenomegaly, not elsewhere classified	minor	0	0	Gastro-intestinal anomalies	0		.

## Sheet: Codebook
	Column	Description
	inputcode	ICD-10-CM code
	inputdesc	ICD-10-CM code description
	classification	EUROCAT classification as major or minor
	infectious	Indicator variable, 1=infectious, 0=not infectious.
	genetic	Indicator variable, 1=genetic, 0=not genetic or unlikely to be genetic.
	type	Organ system as categorized by EUROCAT
	minorBPA	Indicator variable; 1=classificed as major except for some more specific conditions that are captured by ICD-10-BPA but not ICD-10-CM and code may encompass some minor anomalies as a result, 0=code does not encompass any ICD-10-BPA conditions which would change its classification as major or minor.
	Note	Explanation of minorBPA=1 or note when EUROCAT changes a classification based on gestational age.
	NYS minor	Classification according to the New York State (NYS) guidelines; MAJOR = completely major in NYS guide, 1=this code includes both major and minor anomalies, 2=completely minor in NYS guide, . = not in NYS guide.
